# Supplementary material for: Polycomb Group Protein Pcgf6 Acts as a Master Regulator to Maintain Embryonic Stem Cell Identity
Source: Sci Rep. 2016 Jun 1;6:26899. doi: 10.1038/srep26899 (PMC4888081; doi:10.1038/srep26899)
Supplement: Supplementary Table 1 [file srep26899-s2.xls]

## Sheet: Title & Authors
SUPPLEMENTARY INFORMATION
Polycomb Group Protein Pcgf6 Acts as a Master Regulator to Maintain Embryonic Stem Cell Identity
Chao-Shun Yang,1,2 Kung-Yen Chang,1,2 Jason Dang,2 and Tariq M. Rana1,2*
1Program for RNA Biology, Sanford Burnham Prebys Medical Discovery Institute, 10901 North Torrey Pines Road, La Jolla, CA 92037
2Department of Pediatrics and Institute for Genomic Medicine, University of California San Diego School of Medicine, 9500 Gilman Drive MC 0762, La Jolla, California 92093
Correspondence: trana@ucsd.edu

## Sheet: Expression changes in Day2
Supplemental File 1. Transcriptome changes in CCE with siPcgf6 and Oct4 at day 2 after siRNA transfection.
*Expression value was normalized to control (siNon-targeting) and fold changes are represented in log2 scale.
	siPCGF6	siOct4
Ruvbl2	-2.68158	-1.65712
Scd1	-2.0343	-1.12599
Bdh2	-2.00298	-1.92455
Mylpf	-1.96645	-1.89194
Erh	-1.96164	-1.88122
Gm12844	-1.95271	-1.21092
Spp1	-1.89851	-1.17807
Lgals3	-1.89301	-1.44873
Nxt2	-1.8742	-1.04349
LOC381140	-1.87369	-1.28587
H3f3a	-1.87141	-1.34918
Ier3	-1.85092	-1.2243
Tmem181a	-1.85044	-1.31722
Pcgf6	-1.85003	-1.69719
Bckdha	-1.84942	-1.96683
Smpdl3b	-1.84747	-1.49463
LOC386078	-1.84034	-2.16642
BC085271	-1.83979	-1.93833
Fam183b	-1.82857	-1.40765
LOC385825	-1.82764	-1.8772
Arl6ip5	-1.82727	-1.59131
Chac1	-1.82394	-1.11008
Gpi1	-1.82198	-1.28191
Fastkd5	-1.81698	-1.71737
Lrrc34	-1.80688	-1.69402
LOC100048508	-1.80326	-0.940185
Igf2bp2	-1.79777	-1.17145
Cd164	-1.7937	-0.867803
Plac8	-1.79201	-1.05884
Oxnad1	-1.79142	-1.5488
Ctage5	-1.78867	-1.2566
Eef1e1	-1.78792	-1.4512
Tnpo3	-1.78305	-1.80268
Slc35b1	-1.78264	-1.32418
Bud31	-1.78147	-1.10567
Pno1	-1.78103	-1.34243
Prdx3	-1.77451	-1.54775
Myl4	-1.77168	-1.28701
2610029G23Rik	-1.76899	-1.55705
Jtb	-1.76849	-1.08147
Trh	-1.76351	-1.17312
Vps36	-1.7622	-0.963863
Ifitm3	-1.75722	-1.55653
Fdps	-1.7569	-0.777826
1700029F09Rik	-1.75494	-1.12757
LOC234987	-1.75483	-1.05714
Arl1	-1.75474	-0.841621
D130063H01Rik	-1.75085	-1.54176
Cetn3	-1.75014	-0.569137
Nipsnap1	-1.75007	-1.50608
Nars	-1.74867	-1.06947
Gm561	-1.74729	-1.35903
Rab4a	-1.74578	-1.12996
Igfbp2	-1.74332	-0.471813
Tmed9	-1.74129	-1.26025
Sec11a	-1.73892	-1.0224
LOC333751	-1.73794	-1.63518
Fam25c	-1.73547	-0.96801
Psmb6	-1.73289	-1.17248
Fcho2	-1.73026	-0.976073
Bax	-1.72494	-2.02881
Appl1	-1.72347	-1.09643
Cdk6	-1.72085	-1.32045
E130012A19Rik	-1.71886	-1.80035
LOC238943	-1.71863	-1.43684
LOC100047155	-1.71836	-1.00596
Ccdc124	-1.71664	-0.968257
Chaf1b	-1.71501	-1.28087
Dnajc6	-1.71482	-1.61944
AU021838	-1.71324	-1.40466
Psmb1	-1.71068	-0.994626
Arhgap29	-1.70808	-0.706929
LOC381230	-1.70265	-0.840846
Iap	-1.69963	-1.22436
Hsph1	-1.69632	-1.57499
Dis3l	-1.69547	-1.54331
Dusp1	-1.69339	-0.867757
Lmnb1	-1.69129	-1.26862
Sc4mol	-1.6862	-0.597468
Slc7a3	-1.68589	-2.20152
Eif2s3x	-1.68522	-1.34257
5330430P07Rik	-1.68513	-1.23155
LOC386021	-1.6849	-1.80006
Ufc1	-1.68465	-0.83147
2610002D18Rik	-1.68444	-1.79431
Nup43	-1.6839	-1.26088
Exosc4	-1.6828	-1.23404
Mcts1	-1.68168	-1.03241
Mrpl24	-1.67855	-1.13799
Gfpt2	-1.67747	-2.20495
2810008M24Rik	-1.67676	-0.885547
Snx10	-1.67672	-0.79572
Timm8b	-1.67587	-1.20534
Ccnd1	-1.67484	-1.71989
Bhlhb9	-1.67461	-0.884251
Ddit4	-1.67438	-0.886307
Pgd	-1.6732	-1.35797
1700021F05Rik	-1.67123	-1.11555
St6galnac2	-1.66952	-1.45184
Rpl31-ps15	-1.6688	-1.38109
Gm15453	-1.66611	-1.34714
Tmem55a	-1.66608	-0.704863
Eif1b	-1.66533	-0.976206
Thoc7	-1.66453	-0.69739
Myo1f	-1.66419	-1.83408
Gm13154	-1.66374	-2.10854
Calm3	-1.66285	-0.755462
Pdia3	-1.66255	-1.69259
Srpk1	-1.65948	-1.26733
Mrps33	-1.65882	-0.948746
LOC100043671	-1.65822	-1.25486
Ccar1	-1.65791	-1.4806
Tmem39a	-1.65751	-1.47914
Wdr75	-1.65741	-1.25096
Slc6a6	-1.65724	-1.0144
Phf17	-1.65648	-1.01752
Nop10	-1.65625	-1.55515
Eif4e2	-1.65471	-1.2822
Aven	-1.65432	-1.66134
Gemin4	-1.654	-1.51934
Cycs	-1.65291	-1.0697
Gm12174	-1.65239	-1.23391
Tnfsf12-tnfsf13	-1.65205	-1.9176
Mafg	-1.65153	-1.06496
Ppa1	-1.65116	-1.03362
Tbc1d15	-1.65058	-1.38241
Idh1	-1.64918	-0.967939
Bcas3	-1.64823	-1.20991
Eif3a	-1.64794	-0.86165
Cd9	-1.64276	-0.947176
Fam160a2	-1.6409	-1.20092
Rfwd3	-1.64047	-1.38554
Bok	-1.64008	-0.516755
Bcap29	-1.63958	-1.17946
Gm2962	-1.6384	-1.12324
Aars	-1.63758	-1.53201
4930583H14Rik	-1.63615	-1.03798
Anp32e	-1.63567	-1.47527
Bhlhe40	-1.63473	-0.8181
Lsm3	-1.63439	-1.25052
Etf1	-1.63413	-0.889839
Bag3	-1.63185	-0.824619
Commd10	-1.63145	-1.1163
Ttf2	-1.63035	-1.50723
Setd1b	-1.62994	-1.30042
Zfp639	-1.62947	-1.06613
Anp32a	-1.62806	-1.50717
Tbx3	-1.62806	-0.815903
Tceal8	-1.62797	-0.229794
Cs	-1.62782	-1.06488
Grhpr	-1.62695	-1.20312
Wdfy1	-1.62693	-1.14953
Fxyd6	-1.6267	0.213782
Ppp3r1	-1.62657	-1.40062
Grb7	-1.62655	-1.71961
Tmem199	-1.62506	-1.30963
LOC675933	-1.62334	-1.15868
Kars	-1.62262	-1.48921
Pex19	-1.62234	-1.09076
Gsta3	-1.62195	-1.28237
Npm3-ps1	-1.62055	-1.49124
LOC100045967	-1.61692	-1.52013
Imp4	-1.61477	-1.43089
Lsm10	-1.61461	-1.03923
Naa40	-1.61424	-1.18562
Kdm1a	-1.61262	-1.3508
Ola1	-1.61026	-1.29912
Atad3a	-1.60896	-1.51736
Ets2	-1.60867	-0.691816
Prmt1	-1.60773	-1.92314
E430039I23Rik	-1.60674	-0.987603
Pou5f1	-1.60665	-2.68359
LOC100044124	-1.6062	-1.29069
Gls2	-1.60551	-0.679395
Srsf9	-1.60531	-1.15362
Nol11	-1.60258	-1.29674
Tgfbi	-1.60226	-0.807818
Isy1	-1.60209	-1.47042
Cmc1	-1.60027	-1.1726
Gm16385	-1.59999	-0.819126
Sod2	-1.59984	-1.36637
Fam78a	-1.59977	-1.94214
Dynlrb1	-1.59935	-0.753945
Mtdh	-1.59846	-1.23461
Gsto1	-1.59685	-0.484367
Cep170	-1.59488	-0.856448
Silg111	-1.59404	-1.41407
Nle1	-1.59393	-1.23224
Gtf2e2	-1.59367	-1.33446
Gm5340	-1.59317	-1.22997
Sfrp1	-1.59278	-1.61394
Pgk1	-1.5922	-1.39805
Ebna1bp2	-1.59125	-1.1153
Ssx2ip	-1.59043	-1.02006
Mrpl47	-1.59034	-1.09746
1500031L02Rik	-1.59001	-1.02891
Rnf145	-1.58897	-1.44397
Pfdn4	-1.58819	-1.07565
Gm7194	-1.58806	-0.954934
LOC100040592	-1.58786	-0.720956
A230050P20Rik	-1.58776	-1.70583
Zscan4c	-1.5876	-1.32099
Eras	-1.58664	-1.87683
Bcat1	-1.58655	-0.213805
Cd63	-1.58613	-0.426709
Zfhx2	-1.58603	-1.94444
H2afz	-1.58322	-1.29051
LOC100046401	-1.58308	-1.57193
Ppid	-1.58275	-1.24199
A230046K03Rik	-1.58227	-0.916332
Zfp42	-1.58149	-2.11415
Hdgfrp2	-1.58142	-1.2663
Copb2	-1.58115	-0.89648
Ppif	-1.58053	-1.24652
Grsf1	-1.58052	-1.33156
Fbxl14	-1.58037	-0.923097
LOC384104	-1.58004	-1.07216
Mtch2	-1.57893	-1.19622
Mrps12	-1.57862	-1.19272
Psma4	-1.57786	-1.07263
Senp2	-1.57672	-1.24289
Ccnt1	-1.57643	-1.14528
Pnma2	-1.57443	-1.40122
scl0004020.1_31	-1.57319	-1.7105
Armcx1	-1.57239	-1.41387
Creld2	-1.57233	-1.21359
Eif1a	-1.572	-1.26374
Hebp1	-1.57132	-0.788563
Tfam	-1.57086	-1.32015
Trim8	-1.57048	-1.2493
Dpy30	-1.57042	-1.21338
Ech1	-1.5704	-1.63938
Dnajc24	-1.56926	-0.91893
1110003E01Rik	-1.56885	-1.04352
Mthfd2	-1.56869	-1.37583
Gtsf1l	-1.56815	-1.50578
Idh3b	-1.56734	-1.19974
Echs1	-1.56719	-0.975837
Cbwd1	-1.56612	-1.16799
Sf3a1	-1.56407	-1.27355
Htatsf1	-1.56328	-1.04737
Zmym2	-1.56227	-1.37156
Eif4e2	-1.56106	-1.23673
Dhx15	-1.56075	-1.38164
Ccdc58	-1.56012	-1.45697
Nfyb	-1.55996	-1.66838
Rhox5	-1.55981	0.27507
Pfkp	-1.55779	-1.7169
Rrp15	-1.55762	-1.51924
Crlf3	-1.55708	-1.31643
Gtf2i	-1.55705	-1.04596
Rnf213	-1.557	-0.189596
9830169E20Rik	-1.55691	-1.58625
Tmem88	-1.55543	-1.1679
Ier3ip1	-1.55536	-1.38176
Sap30	-1.55481	-1.64074
Rps3a	-1.55435	-0.966302
Ociad1	-1.55425	-0.73544
Stk40	-1.55327	-1.1772
Nupr1	-1.55226	-1.05942
scl0002617.1_582	-1.55121	-0.834601
Guk1	-1.55053	-1.43221
Gm8416	-1.55008	-1.51926
Lefty2	-1.54918	-0.595837
Stt3b	-1.54903	-1.36654
B930008G03Rik	-1.54803	-1.49133
Myadm	-1.54792	-0.519058
Rfc4	-1.54712	-1.11206
Timm9	-1.54707	-1.13008
Adk	-1.54667	-1.30027
Atp5f1	-1.54617	-1.04269
Chka	-1.54575	-1.20239
Sod1	-1.54562	-1.35815
Znhit3	-1.54533	-1.15674
Acbd3	-1.54494	-0.376442
Osr1	-1.54464	-1.16464
Snora70	-1.54456	-1.29363
Bmpr2	-1.54455	-0.507214
Snrpa	-1.54445	-1.24726
Nus1	-1.54441	-1.21827
Suv420h2	-1.54433	-1.65376
Isyna1	-1.54369	-1.3071
Mcm10	-1.54369	-1.69021
Stmn2	-1.54333	-2.09575
Pcgf5	-1.54293	0.30596
1500011K16Rik	-1.54186	-1.26465
Arf6	-1.54155	-1.14313
Sept9	-1.54151	-0.503591
Csnk2a2	-1.54134	-1.24978
Ltv1	-1.54028	-1.19875
Mrpl55	-1.54014	-1.25705
Nudt5	-1.53941	-1.05304
Evi5	-1.5393	-1.21525
Gm4832	-1.53911	-1.08039
Ldha	-1.53891	-1.55011
Ggnbp2	-1.53873	-0.925397
Tecr	-1.53844	-0.880173
Ipo5	-1.53822	-1.34542
Gm5561	-1.53796	-1.00218
Klf2	-1.53786	-1.79104
LOC100048413	-1.53759	-1.18369
Set	-1.53669	-1.40576
Ahsa1	-1.53661	-1.42619
2210418O10Rik	-1.53644	-0.805733
Fads1	-1.53623	-0.245822
Tnks2	-1.53604	-1.34551
Klk8	-1.53587	-1.29686
AA960436	-1.53584	-1.15088
Ercc3	-1.53523	-1.28021
Mphosph6	-1.53503	-1.15146
Lbr	-1.53485	-1.15239
2700097O09Rik	-1.5344	-1.10449
Tfrc	-1.53253	-1.21955
Cnih4	-1.53013	-0.601979
Atad1	-1.52997	-1.08992
Gcat	-1.52977	-1.05928
Socs2	-1.52947	-2.05631
Dnajc15	-1.52926	-1.0424
Xbp1	-1.529	-1.4991
Gnl3	-1.52815	-1.44204
Csnk1g3	-1.52747	-1.22599
Uba3	-1.52671	-1.34233
Mfap3	-1.52602	-0.919525
Col18a1	-1.52595	-0.660321
Camta1	-1.52581	-1.2136
Slmo2	-1.52495	-0.670906
Zswim1	-1.52492	-1.65767
Npm3	-1.52484	-1.30854
Eed	-1.52462	-1.58137
Psat1	-1.52392	-1.59973
9430023L20Rik	-1.52371	-1.5715
Mns1	-1.5229	-1.14957
Wdr5	-1.52272	-1.70509
E430031D18Rik	-1.52232	-1.26043
Lss	-1.52178	-0.686566
Rab28	-1.52111	-0.942583
Gm8524	-1.52094	-0.993745
Fkbp11	-1.52049	-1.2772
Csde1	-1.52027	-1.2076
Ints10	-1.51952	-1.46178
Degs1	-1.51945	-1.20046
BC003965	-1.51933	-1.44406
Lrwd1	-1.51926	-1.4152
M6pr	-1.5192	-0.901289
Tfcp2l1	-1.51911	-1.57037
Thop1	-1.51888	-1.38718
LOC100045040	-1.51886	-1.28743
Ndufa13	-1.5185	-1.05407
Vprbp	-1.51792	-1.50967
LOC380707	-1.51761	-1.25948
Dcps	-1.51711	-1.39884
Hist1h3a	-1.5169	-1.29166
Park7	-1.51668	-1.23399
1700037H04Rik	-1.51643	-1.21519
mtDNA_ND2	-1.51626	-1.3995
Vdac3	-1.51608	-0.606683
Srsf3	-1.51558	-1.10453
Nanog	-1.51528	-1.2018
Pus3	-1.51484	-1.39821
Srsf7	-1.51401	-1.51712
Zfp710	-1.51394	-1.21981
Mrpl36	-1.51215	-1.35143
Dynll1	-1.51213	-1.04612
Hdac2	-1.51211	-1.32629
Pbrm1	-1.51176	-0.876449
Senp3	-1.51093	-1.71452
LOC386005	-1.51052	-1.36693
LOC100047670	-1.5105	-1.34565
Nup85	-1.51006	-1.11649
LOC386218	-1.50985	-1.94334
Itpk1	-1.50963	-1.68718
Galnt11	-1.50962	-1.23237
LOC638034	-1.50923	-1.20047
Tax1bp1	-1.50774	-0.972522
Mrpl22	-1.50744	-0.766472
Fam98a	-1.50743	-1.27629
LOC100045617	-1.5074	-1.55576
Ncl	-1.50678	-0.93581
Gm5514	-1.50669	-0.0386162
Gm4353	-1.50636	-1.19437
Spop	-1.50603	-1.26528
Gna11	-1.50602	-0.921867
1700019D03Rik	-1.50566	-2.43021
Litaf	-1.50556	-0.0722942
Ftsj3	-1.50544	-1.10063
Gm5069	-1.50535	-0.921823
Vps29	-1.5047	-1.13402
Stx12	-1.50467	-1.16853
Ppp1r8	-1.50437	-1.23311
Ndufaf4	-1.50314	-0.825845
Phf10	-1.50265	-1.32419
Dhps	-1.50261	-1.15955
Tpst1	-1.5023	-1.02829
Pbk	-1.50167	-1.18013
Cox7a1	-1.50164	-0.52812
scl0004176.1_1597	-1.50163	-1.18229
Zfp607	-1.50158	-1.29609
Mrps9	-1.50121	-1.49888
Hnrnpc	-1.50092	-1.35115
Fchsd2	-1.49905	-0.994566
Rwdd1	-1.49893	-0.862742
Esco2	-1.49832	-1.65252
Mrpl50	-1.49747	-1.44933
Tmem29	-1.49726	-1.12381
Zcrb1	-1.49669	-0.455042
Mkrn2	-1.49613	-1.13728
Ddx52	-1.49544	-1.01274
Chuk	-1.49468	-1.01873
Slc2a3	-1.4942	-0.327783
Tmem126a	-1.49401	-1.32603
Slc6a8	-1.49392	-1.55017
Timm8a1	-1.49386	-0.968283
Prelid2	-1.49342	-1.23278
Psmd7	-1.49291	-1.57015
Ndufa7	-1.49232	-1.38621
Rcc1	-1.49161	-1.03475
LOC277856	-1.49159	-1.13599
Rcan3	-1.49109	-1.03594
Phgdh	-1.4909	-1.1917
Polr1e	-1.4906	-0.99935
Prrc1	-1.49052	-0.832511
Wasf1	-1.48986	-1.54833
Epb4.9	-1.48985	-1.53294
Psmb3	-1.48977	-0.832221
Morf4l1	-1.48957	-1.11192
Ak3l1	-1.48933	-0.0442089
Gm5506	-1.48893	-1.10407
Kpna1	-1.48854	-0.950179
Igf2bp3	-1.48774	-0.843615
Psmc5	-1.48761	-1.03245
Tpi1	-1.48749	-0.998347
Pkm2	-1.4873	-1.49097
Ifitm1	-1.48664	-1.30786
Smu1	-1.48655	-1.27197
LOC383330	-1.48616	-1.03566
Rnaseh2a	-1.48611	-1.3827
Gjb3	-1.4861	0.274749
Wdr6	-1.48487	-0.611602
Tdrd12	-1.48466	-1.82817
Ubtf	-1.48441	-1.46976
Mier2	-1.48431	-1.35449
Ctage5	-1.48412	-1.25242
Gm10146	-1.48399	-0.888062
4930453N24Rik	-1.48331	-1.10396
Tmem200b	-1.48322	-0.762811
Islr2	-1.48306	-1.62955
Ssrp1	-1.48293	-1.16128
2410016O06Rik	-1.48228	-1.35745
Ndufs8	-1.48162	-1.07925
Pigx	-1.48162	-1.0328
Lamc1	-1.48127	-1.31134
Celf1	-1.48085	-1.05674
Hspe1	-1.48072	-0.696361
Wdr45	-1.48067	-0.399613
Ube2k	-1.48043	-1.19451
Phactr4	-1.48042	-0.947998
Twf2	-1.48016	-1.66956
Mybl2	-1.47952	-1.73264
Noc3l	-1.47946	-1.70636
Slc4a1ap	-1.47874	-1.21492
C330006P03Rik	-1.47864	-1.25242
Bccip	-1.47863	-1.37038
Sipa1l1	-1.47846	-0.662256
Gm7901	-1.47666	-0.655804
Gtsf1l	-1.47615	-1.68276
Itpka	-1.47607	-1.33513
Maged1	-1.47526	-0.586824
Polr1a	-1.47509	-1.2337
Dpp3	-1.47437	-1.15439
Rpf1	-1.47423	-1.12915
Pdia4	-1.47397	-1.19953
Whsc2	-1.47376	-1.50888
Ebpl	-1.47348	-0.712403
Naa38	-1.47336	-1.02086
Cyc1	-1.4726	-1.1865
Uchl1	-1.47245	-1.33981
Pcbp4	-1.47222	-0.685068
2700029M09Rik	-1.47218	-1.43664
Rpl34	-1.47211	-0.799966
Zfp281	-1.47152	-1.23159
Rnf19a	-1.47068	-0.854107
Plcb3	-1.47034	-1.30703
Hist2h2ab	-1.47019	-1.25739
Luc7l3	-1.47012	-0.992944
Lrig3	-1.46885	-0.748948
Pdlim7	-1.46869	-0.146794
Tcfl5	-1.46854	-1.67053
Zfp263	-1.46797	-1.16447
LOC100046802	-1.46661	-2.11528
Nptx2	-1.46655	-1.02991
Gm4938	-1.46642	-1.29264
Setdb1	-1.46639	-1.04961
Akirin1	-1.46599	-1.26836
Sumo3	-1.4659	-1.69394
Gm15500	-1.46563	-1.00291
Fam105b	-1.46561	-0.848588
Oaz1-ps	-1.46494	-1.15763
LOC100048076	-1.46484	-0.773417
Klhdc2	-1.46466	-0.646608
Snhg5	-1.46457	-1.05249
Arglu1	-1.46448	-1.35419
Dnajc2	-1.46417	-1.06567
Uchl3	-1.46415	-0.572257
Gm6722	-1.4639	-1.28619
Fiz1	-1.46344	-1.38029
Gm5643	-1.46324	-1.44717
Timm10	-1.46296	-0.966935
Slc11a1	-1.46284	-1.36378
Serf2	-1.4626	-0.984136
Atp6v1g1	-1.46252	-0.848735
Pptc7	-1.46189	-1.08473
Eif5	-1.46181	-1.48912
Timm17a	-1.46168	-0.603018
Fubp3	-1.46117	-1.14395
Ube3c	-1.46073	-1.57574
Capsl	-1.46062	-1.32178
LOC383099	-1.46047	-1.24011
Ubl5	-1.46007	-0.986364
Nudt21	-1.46005	-1.18312
Exosc2	-1.45944	-1.1327
Edf1	-1.45939	-1.24734
Mapk1ip1l	-1.45926	-0.822196
Bcl7a	-1.45851	-1.39253
Aqp3	-1.45848	-0.77384
Arl6	-1.45836	-1.00162
Prxi-ps2	-1.45819	-1.32556
Fkbp9	-1.45791	-0.397154
Nup160	-1.45789	-1.29994
Ccnd3	-1.45784	-1.07236
Slc9a3r1	-1.45773	-0.317381
Gstm2	-1.45736	-0.00605256
Ints5	-1.45718	-0.806057
Dhx32	-1.45704	-0.854549
Kdm6b	-1.45682	-0.779327
Mrps35	-1.4567	-0.894451
Mrpl44	-1.45632	-1.46261
Ndufv3	-1.45628	-1.06606
Mrps16	-1.45563	-1.05212
Cenpv	-1.45475	-1.78001
Cited2	-1.45405	0.391002
0910001L09Rik	-1.4538	-1.01261
Gtf3c2	-1.45357	-1.39452
LOC386199	-1.45333	-1.36588
Rpp14	-1.45304	-1.3699
Smoc1	-1.45245	-0.982213
Fermt2	-1.45229	-0.831113
Ap2m1	-1.45201	-0.562801
Crtap	-1.45184	-1.23014
Gtf2h2	-1.45179	-1.23713
Rassf3	-1.45174	-0.714889
Herpud1	-1.45092	-0.917079
Cul3	-1.45031	-0.848819
Ippk	-1.45013	-1.22059
Hirip3	-1.44978	-1.54922
Pla2g12a	-1.44946	-1.11313
Atp1b3	-1.44936	-0.400569
Trmt2a	-1.44919	-1.1165
Fnta	-1.44919	-0.951399
Chordc1	-1.44913	-1.43838
Adam23	-1.44892	-1.86765
Bnip3l	-1.4489	-0.994395
Lsm14a	-1.44886	-0.8744
Nol8	-1.44885	-1.52539
Psmg1	-1.44875	-1.29671
Acly	-1.44854	-0.980391
Cand1	-1.44825	-1.14104
Snupn	-1.44817	-1.06931
Sgol2	-1.44801	-1.17383
Trap1	-1.44794	-1.88457
Ak2	-1.44773	-1.42525
Rae1	-1.44763	-1.01573
Adat2	-1.4473	-1.17789
Elavl1	-1.44718	-1.14525
Atxn2	-1.44718	-0.867718
Scoc	-1.44706	-0.854339
Sqstm1	-1.44698	-0.557948
Gsta4	-1.44656	-1.06577
L1td1	-1.4463	-1.91351
Gm4887	-1.44597	-1.41469
Hus1	-1.4454	-1.40174
Mllt11	-1.44536	-0.828863
Mnat1	-1.44531	-1.18284
Wdr61	-1.44503	-0.734889
Cdca2	-1.44499	-1.43316
Dcun1d4	-1.44472	-1.35375
Ndufs4	-1.44437	-1.05955
2610305D13Rik	-1.44409	-1.44577
Cldn12	-1.44385	-0.354582
Dhodh	-1.4436	-1.31713
Prdx2	-1.44358	-0.71379
Gm8163	-1.44273	-0.888614
Epb4.1l4a	-1.44256	-1.35517
Vps35	-1.44247	-1.05242
Tm2d2	-1.44162	-0.734071
Echdc2	-1.44089	-0.480832
Ndufaf1	-1.44078	-1.28407
Lck	-1.44059	-1.12554
Rps6ka1	-1.44046	-1.39738
Nubp1	-1.44038	-0.964897
Wdr20a	-1.43973	-0.912624
Top2a	-1.43937	-1.53075
Gga2	-1.43919	-1.07857
Cxxc1	-1.43915	-1.1192
Zfp574	-1.43889	-0.914149
Igf2bp1	-1.43882	-0.593595
Ppat	-1.43868	-0.912377
LOC675899	-1.43844	-1.2001
Hmgxb3	-1.43808	-1.25203
Map3k1	-1.43727	-1.03957
Hsp90aa1	-1.43711	-1.08631
Gm6743	-1.43702	-1.39081
LOC100045782	-1.43702	-1.3582
Fnbp1l	-1.43678	-0.787558
Spc25	-1.4361	-0.68577
F2r	-1.43589	-0.963775
Adh5	-1.43584	-1.5317
Gm5131	-1.4357	-1.45816
LOC100047579	-1.43542	-0.356571
Sfxn1	-1.4354	-1.3356
LOC381365	-1.43536	-1.43771
Hnrpll	-1.43443	-0.780106
Gm5835	-1.43431	-0.857863
Myeov2	-1.43413	-0.933811
Phax	-1.43383	-1.04436
Aldoa	-1.43334	-1.36705
Hsd17b4	-1.43333	-1.03537
Pja1	-1.43332	-0.71844
Dus4l	-1.43309	-1.78095
Rpl18	-1.4325	-1.17292
Anxa2	-1.43242	-0.425737
Brpf1	-1.43238	-1.02892
Bcas1	-1.43162	-1.29157
1810026J23Rik	-1.43131	-1.31952
Cyb5	-1.43125	-1.00055
Zdhhc12	-1.43123	-0.728351
Tmem50a	-1.43117	-1.51735
Gm7908	-1.43068	-1.13056
Cops4	-1.43055	-1.09866
Kctd6	-1.43052	-1.03453
Atp6v1d	-1.43045	-0.729071
Mpi	-1.43045	-1.39007
Rbfa	-1.43019	-1.68595
Piga	-1.43009	-1.39326
Ndufc1	-1.43008	-1.24492
Cct4	-1.42976	-0.895633
Utp6	-1.42875	-1.43085
B020018G12Rik	-1.42838	-1.43884
Ccdc53	-1.42814	-0.845472
Rcor1	-1.42798	-0.469026
Bop1	-1.42796	-1.18508
Manba	-1.42774	-1.98305
Atp6v0e	-1.42733	-0.790927
Sept11	-1.42722	-0.352508
Dnajc21	-1.42719	-1.13018
Dhx36	-1.42711	-1.21723
mt-Atp6	-1.42702	-0.840852
Bcas2	-1.42677	-0.896187
Dctpp1	-1.42672	-1.14975
Tmem85	-1.42658	-1.24744
Klf9	-1.42601	-0.940473
Ly6a	-1.42548	2.0864
Ppib	-1.4254	-0.801889
Gm4799	-1.42503	-0.80239
Fam40a	-1.42456	-1.16979
Ralb	-1.42434	-0.519469
Eif2b3	-1.42422	-1.03749
Dpy30	-1.42333	-1.30858
Gm7083	-1.42315	-1.56035
Rpl29-ps2	-1.42303	-1.09603
scl0002540.1_6	-1.42299	-1.27434
Ddx47	-1.42228	-1.20323
Hsd17b12	-1.42196	-1.19827
Ccdc126	-1.42184	-1.05276
Foxp4	-1.42131	-1.40437
Ccnb1ip1	-1.42127	-1.38773
C430020H24Rik	-1.42111	-1.594
Srfbp1	-1.4209	-1.19475
Ddx21	-1.42088	-0.938684
Gusb	-1.42046	-0.941635
Impa2	-1.42029	-0.920286
Dctn3	-1.42022	-0.856358
Gm14680	-1.42001	-0.24903
LOC381844	-1.41987	-0.919117
Ppp6c	-1.41974	-1.18605
Dctd	-1.41951	-1.90766
Nmd3	-1.41929	-0.789025
D130017D19Rik	-1.41927	-1.25626
Rpl31-ps1	-1.4186	-1.20682
Naa35	-1.4185	-1.17677
Psma2	-1.41785	-0.974505
Tuba1a	-1.41777	-0.0694807
Rpp25	-1.41776	-1.51171
Tufm	-1.41744	-1.13941
Asns	-1.41701	-0.809403
Mtap7	-1.41632	-1.10763
Gart	-1.41612	-1.42262
Twsg1	-1.41599	-0.964681
Msi2	-1.41592	-1.36351
Mad2l1	-1.41567	-1.02335
Kdm5b	-1.4156	-1.69432
Dym	-1.41559	-0.750772
Ccdc56	-1.41528	-0.941423
LOC100048613	-1.41516	-1.44521
Plp2	-1.41467	-0.71541
Ssr3	-1.41457	-0.812806
Cadm1	-1.41439	-0.357931
Ivns1abp	-1.4139	-1.39872
Med31	-1.41384	-0.970225
Ctsb	-1.41354	-0.0651834
Acer2	-1.41353	-0.924602
Uchl5	-1.41342	-0.929556
Trim27	-1.41332	-1.20469
Itpr1	-1.41325	-1.26632
Mtmr14	-1.41317	-1.02975
2010107E04Rik	-1.41281	-0.871945
Iqcb1	-1.41274	-0.766211
Slc25a39	-1.41227	-0.937676
Ep400	-1.41182	-0.908003
Kdm3a	-1.41152	-1.46534
Pdcd2l	-1.41152	-1.12712
Ilf2	-1.41149	-1.03704
Orc6	-1.41141	-0.858567
Wdhd1	-1.41123	-1.06119
Edc4	-1.41105	-1.22098
Gli2	-1.41103	-1.91367
Snora65	-1.41101	-1.11957
LOC381999	-1.41098	-1.05161
Gm6467	-1.41094	-1.15955
Rpl31-ps20	-1.41088	-1.06402
Cdc37l1	-1.41075	-1.30823
Rpl31-ps16	-1.41065	-1.22122
Psmb6	-1.41061	-1.13438
Gde1	-1.41046	-0.689212
Rplp2	-1.40988	-0.9662
1700019N12Rik	-1.40938	-1.49604
Rdbp	-1.40922	-1.17798
Rpa3	-1.40922	-0.80949
Atpif1	-1.40873	-0.999401
BC030476	-1.40864	-1.45908
Fam162a	-1.40856	-1.02245
Tspan3	-1.40838	-0.998743
Alg14	-1.40832	-1.04346
Prps1	-1.40792	-1.24569
Gtpbp4	-1.40728	-1.56429
Ndufs7	-1.40707	-1.31171
Ttc1	-1.40693	-0.931588
Rsl24d1	-1.40663	-1.42553
Eif2s2	-1.40609	-0.9751
Smtnl2	-1.40568	-1.34609
Phb2	-1.40566	-0.883313
Clns1a	-1.40531	-1.12144
Nfatc4	-1.40526	-1.28617
Rbmxl2	-1.40515	-1.55446
Slc1a3	-1.405	-1.43794
Prdx1	-1.40475	-1.3609
Rpp30	-1.40401	-0.930029
Gng10	-1.40384	-0.304967
Dad1	-1.40376	-0.877104
St5	-1.40364	-0.912461
Clpp	-1.40363	-1.15981
Ndufv2	-1.40361	-1.02806
Txndc5	-1.40358	-0.908799
Saal1	-1.40329	-1.03154
Pfkl	-1.40329	-1.63855
Tlk2	-1.40311	-0.903621
Bahcc1	-1.40304	-1.59646
LOC100048645	-1.40296	-1.23477
Xrcc6bp1	-1.40269	-1.41672
Fam120a	-1.40264	-0.778635
Acadm	-1.40214	-1.34181
Idh3g	-1.40212	-1.10761
Cox10	-1.40178	-1.12194
Exosc8	-1.40175	-1.03239
5730528L13Rik	-1.40165	-1.61693
D14Ertd668e	-1.40163	-1.48805
LOC381398	-1.40148	-0.99825
Porcn	-1.40142	-1.07995
Fpgs	-1.40123	-1.06414
C230067O06Rik	-1.40037	-1.26723
Nfe2l1	-1.40009	-0.844854
Iars	-1.39958	-1.25982
Sdf2l1	-1.39922	-1.31708
Ldb1	-1.39842	-1.2762
2310007O11Rik	-1.39831	-1.27189
Igsf9	-1.39828	-0.322519
Rg9mtd1	-1.39767	-1.03602
Acbd6	-1.39766	-0.650355
Pcyt1b	-1.3973	-1.75314
Cdk2	-1.39726	-1.29088
Fam160b1	-1.39705	-0.853895
Rpsa-ps9	-1.3969	-1.11416
Txlng	-1.39661	-1.04433
Fcf1	-1.3966	-1.23917
Dcun1d5	-1.39647	-0.822589
Vrk3	-1.39597	-1.15076
Sigmar1	-1.39597	-1.09681
Mrpl14	-1.39563	-0.894784
Yrdc	-1.39545	-1.54685
Rnaseh2b	-1.39536	-0.394432
Rnf113a2	-1.3953	-1.2551
Cul5	-1.39519	-1.27473
1810006K21Rik	-1.39508	-1.22036
Gm5514	-1.39476	0.168817
Gm10131	-1.39466	-1.67114
LOC386067	-1.39451	-0.948037
Atxn10	-1.39427	-0.652958
Noc4l	-1.39385	-1.31895
Fah	-1.39384	-1.27329
Tmem205	-1.3936	-0.704801
Nudt19	-1.39357	-1.21686
Sap130	-1.39342	-1.16051
Dyrk3	-1.39269	-0.930493
Gm1866	-1.39246	-0.995032
Nudt2	-1.3924	-1.11875
Pes1	-1.39229	-0.63168
LOC219049	-1.39228	-1.3654
Eci1	-1.39221	-0.946573
0610010I05Rik	-1.39197	-1.16019
Tmem109	-1.39186	-0.468323
8430410K20Rik	-1.39185	-1.25964
LOC381561	-1.39144	-0.952576
Kdm5b	-1.39142	-1.36602
Tyms	-1.39131	-0.936931
ENSMUSG00000068790	-1.39128	-0.701929
LOC654426	-1.391	-1.23894
Atp5l	-1.39075	-1.08837
Sec13	-1.39049	-0.906527
Ppp4r1	-1.39033	-1.2188
Csad	-1.39028	-1.37939
Mpp6	-1.39027	-0.907297
Uqcrc2	-1.39016	-1.00893
Pdcd10	-1.39011	-1.00888
Tpm4	-1.3896	0.76901
Hilpda	-1.3895	-0.680697
Rbm33	-1.38935	-1.33965
Tmem33	-1.3893	-1.00309
scl000911.1_939	-1.38899	-1.3542
Atp6v1e1	-1.38884	-1.14187
Elovl5	-1.38799	-1.00368
Ccz1	-1.38793	-0.82524
Marcks	-1.38774	0.174417
Nfrkb	-1.38771	-1.33136
Sec61a2	-1.3877	-0.837338
Cggbp1	-1.38762	-1.36304
Hint3	-1.38738	-0.894997
Cox15	-1.38726	-1.28812
Xpnpep1	-1.3871	-0.773656
Psmb10	-1.38709	-1.03425
Gm8069	-1.38698	-1.2126
Naa40	-1.38678	-1.17629
Hmga1	-1.38664	-1.12728
Esrp1	-1.3866	-1.29433
Rnasek	-1.38655	-0.998314
Psmc3	-1.38648	-0.709734
Aoc3	-1.38624	-1.28924
LOC100044779	-1.38592	-0.693143
Cox6c	-1.38584	-0.48255
Neurl1a	-1.38567	-1.38287
Oip5	-1.38562	-1.17772
Zxda	-1.3856	-0.750946
Armc6	-1.38523	-1.22178
Thap11	-1.38519	-0.878428
Ak7	-1.38476	-1.70143
Ugcg	-1.38455	-0.680538
Wrb	-1.38416	-1.17141
Zfp277	-1.38414	-1.23428
Sept2	-1.38408	-0.512463
Nat5	-1.38399	-1.06528
Mogs	-1.38393	-0.75635
Ppcdc	-1.3837	-1.22278
Scaf11	-1.38359	-0.882042
Kank3	-1.38343	-1.65656
1810055G02Rik	-1.38341	-1.08902
LOC381330	-1.38304	-1.08655
Rars	-1.38301	-1.13305
Tubb6	-1.38301	0.550706
Rcl1	-1.38278	-1.19437
Atp5o	-1.38244	-1.02622
Abi2	-1.3822	-1.07765
Trim32	-1.38214	-0.893202
Tbcel	-1.38209	-1.28932
Vars2	-1.38179	-1.24064
Ssbp1	-1.38174	-1.31197
Acot7	-1.38139	-1.42192
Tns3	-1.38128	-1.02643
Klhl7	-1.38115	-1.50886
Armcx2	-1.38105	-0.879614
Bcs1l	-1.381	-1.41095
Ostc	-1.38095	-1.15826
Dusp3	-1.3808	-0.535647
5430440L12Rik	-1.38078	-1.17949
Abcb7	-1.3806	-0.770251
Pum2	-1.38047	-1.07702
Gpr125	-1.3803	-0.378081
Mycbp	-1.38008	-0.69449
Mcph1	-1.38006	-1.37423
Sars	-1.37954	-1.06968
Zfp664	-1.37912	-1.02484
Alpl	-1.37896	-0.692616
Lias	-1.37888	-1.15192
H2afy	-1.37857	-0.928249
Tatdn2	-1.3784	-0.801025
Rbpms	-1.37815	-0.422858
Ube4b	-1.37814	-0.84091
Prpsap1	-1.37807	-1.17964
Glt25d1	-1.37794	-1.06013
Necap1	-1.37783	-0.951092
LOC329750	-1.37783	-1.61441
Skil	-1.37763	-1.61865
Exosc5	-1.37753	-1.59478
Nip7	-1.3774	-1.32782
Cd3eap	-1.3773	-1.52426
Hist1h2bh	-1.37668	-1.1127
Adprh	-1.37646	-1.15281
Rhox13	-1.37643	-0.726974
Ddrgk1	-1.37643	-0.641622
Dars2	-1.37632	-1.18967
Oxct1	-1.37617	-1.14546
Pdk3	-1.37608	-1.15409
Sdad1	-1.37605	-1.31059
LOC100046891	-1.37603	-0.810162
LOC632667	-1.37558	-0.951988
Gpatch8	-1.37555	-0.697448
Lsm5	-1.37543	-0.721006
Etaa1	-1.37516	-1.56841
Ptpmt1	-1.37514	-0.790496
E2f4	-1.37508	-1.25735
Tgif1	-1.37476	-0.964205
Gm12183	-1.37469	-1.33904
Hspbap1	-1.37456	-1.59402
N4bp2l2	-1.37395	-1.17744
Mterf	-1.37391	-1.39317
LOC100044177	-1.37344	-1.14213
Mrto4	-1.37335	-1.35574
Bzw2	-1.37322	-1.37464
Mrpl53	-1.37321	-0.830936
Ints6	-1.37301	-1.35866
Mrps18a	-1.373	-0.830201
Cct8	-1.37287	-1.18413
Gm7204	-1.37275	-1.07483
Hcfc1	-1.37259	-1.0906
Mtap7d2	-1.37238	-0.920054
1500032L24Rik	-1.37221	-0.78488
Mafg	-1.37215	-1.26046
Hsp90b1	-1.37206	-0.696351
Dph3	-1.37174	-0.924546
Zfp131	-1.37151	-0.895212
Tuba4a	-1.37137	-1.60857
Exosc1	-1.37122	-1.03549
Psmd12	-1.37118	-1.14246
Angptl4	-1.37113	-1.55311
Aldh2	-1.37093	-1.85901
Mrpl1	-1.37089	-1.2777
Mat2a	-1.37086	-1.32883
Ywhaz	-1.37085	-0.554764
Zwint	-1.37083	-0.229035
LOC633016	-1.37074	-0.836102
Nsa2	-1.3707	-0.898618
Hist1h2bj	-1.37062	-1.18097
St13	-1.3704	-0.409348
H2-Q7	-1.37025	-0.860463
Gm7771	-1.37023	-0.811689
Zcchc8	-1.37011	-1.01686
Impact	-1.37005	-0.838355
Nkap	-1.36972	-1.03417
Ccdc130	-1.36895	-1.05284
Shmt1	-1.36887	-1.26011
D4Ertd22e	-1.36884	-1.03233
Hist1h4j	-1.36861	-1.3092
8430410A17Rik	-1.36853	-1.71965
Rnf44	-1.36811	-0.777117
Cenpw	-1.3681	-1.44255
Plekhf2	-1.3677	-1.07193
Ints5	-1.36764	-0.787101
2310022B05Rik	-1.36706	-1.07878
Ndufa2	-1.36692	-1.18629
Skiv2l2	-1.36657	-1.06392
Poglut1	-1.36643	-0.853185
Fam102a	-1.36636	-0.663676
Ptbp1	-1.36618	-1.16817
Grn	-1.36567	-0.588156
Taldo1	-1.36564	-1.04941
Slc25a20	-1.36561	0.092915
Mrps24	-1.36559	-1.32262
LOC383576	-1.36532	-0.248184
Rps7	-1.3651	-1.00107
Tcerg1	-1.36509	-1.16498
Mgrn1	-1.36483	-0.717778
Lars	-1.36475	-1.53881
Mrpl16	-1.36475	-0.943422
Tmem55b	-1.36468	-1.07772
Mast3	-1.36456	-1.22202
Noa1	-1.36452	-1.2182
Rdh11	-1.36452	-0.617406
Rai12	-1.36441	-0.798057
LOC381904	-1.36437	-1.12575
Gm9143	-1.36376	-0.904393
Fignl1	-1.36354	-0.749351
Zmynd8	-1.36314	-0.00204559
Deb1	-1.36301	-1.05066
Tmsb10	-1.36278	-0.862502
Tomm40l	-1.36253	-1.01804
Vps54	-1.36251	-0.706429
Cc2d1a	-1.36221	-0.831039
Clk2	-1.36218	-1.14048
Elavl3	-1.36214	-1.67714
Gnl1	-1.36208	-1.19807
Leo1	-1.36196	-1.11325
Mrps31	-1.36176	-1.50206
Hist1h2ag	-1.36145	-1.21984
Otud5	-1.36138	-0.936154
Zfp459	-1.36136	-1.38477
Ost4	-1.36129	-1.01729
5730543M03Rik	-1.36114	-0.855448
Nup205	-1.36086	-1.24659
Mrpl42	-1.36068	-1.44039
Ap2s1	-1.36065	-0.611556
Pigt	-1.36062	-1.45458
1810027O10Rik	-1.36055	-1.18293
4933427G23Rik	-1.36048	-1.26951
Pgm2	-1.36044	-1.53309
Midn	-1.36029	-0.896267
Sf3b2	-1.36015	-1.39033
Mtf2	-1.35991	-1.51598
Xpot	-1.35962	-1.3912
5930416I19Rik	-1.35931	-1.1041
Bud31	-1.35911	-1.10927
Fscn1	-1.35837	-0.879821
Stk4	-1.35813	-0.984003
Gm10169	-1.35802	-1.21947
Psmc4	-1.35796	-1.0211
Psenen	-1.35794	-1.16789
Ube2d3	-1.35734	-1.4124
Csda	-1.35724	-1.07499
Rpn2	-1.35706	-0.82149
Irgm1	-1.35701	-1.266
Ubr7	-1.35695	-1.49515
Ddx46	-1.35689	-1.15646
Tbx3	-1.35676	-0.642981
Ppp1r9a	-1.35669	-1.22366
2700060E02Rik	-1.35635	-0.976512
Pold2	-1.35634	-0.936557
Tcl1	-1.35612	-1.80075
Zfp518b	-1.3558	-1.00227
Snora65	-1.35564	-1.07117
Rragc	-1.35548	-1.03654
Gmps	-1.35533	-0.657133
1110002B05Rik	-1.35517	-0.766376
Eif2a	-1.35504	-1.22262
Fam111a	-1.35503	-1.34985
Ehmt2	-1.35488	-1.34592
Rhebl1	-1.35455	-1.21039
Krtcap3	-1.35438	-0.91822
Snrpd2	-1.35436	-1.10645
Krt42	-1.35428	-1.16262
Dctn5	-1.35418	-1.02803
Mrpl20	-1.35391	-0.857915
Qdpr	-1.35388	-1.16944
Mapre1	-1.35367	-0.515936
Gm13072	-1.35358	-1.47973
Tbcb	-1.35311	-0.657564
Tead2	-1.35307	-0.71497
Maf1	-1.35307	-1.2739
Prdx4	-1.35252	-0.708629
Gm2a	-1.35213	-0.168673
Atp6ap2	-1.35209	-0.674681
Wbp5	-1.35198	0.619137
Atp5g2	-1.35197	-0.874174
Schip1	-1.35182	-0.822301
LOC100048445	-1.35178	-1.0645
Ncapd3	-1.35171	-1.52389
Alas1	-1.35161	-0.931576
Slc31a1	-1.35148	-0.972047
0610007J10Rik	-1.35133	-1.07872
Tcf4	-1.35121	-1.04846
Zc3hc1	-1.35068	-1.27059
Faf1	-1.35056	-0.98497
Aggf1	-1.35048	-1.2406
Fkbp5	-1.35039	-1.46397
Arpc5	-1.35027	-0.361374
Jmjd6	-1.35025	-0.975602
Psmc1	-1.35006	-1.08676
Nsmce1	-1.34991	-0.575702
l7Rn6	-1.34969	-1.24493
Rlf	-1.34961	-1.3636
Fars2	-1.34954	-1.19853
Fgf17	-1.3492	-1.86396
Arpc3	-1.34914	-1.24747
Unc13b	-1.34865	-0.777188
Chrac1	-1.34864	-1.01368
Dtx2	-1.3486	-0.798818
Gtf2h1	-1.34836	-1.23607
Pramef8	-1.34801	-1.38548
Trip10	-1.34778	-1.16719
2810432D09Rik	-1.34757	-1.21976
Rab3gap1	-1.34757	-1.05848
E430003J01Rik	-1.34754	-1.09148
Usp28	-1.34738	-1.76012
Rhobtb1	-1.34719	-1.3467
Rab8b	-1.34711	-0.752858
Zfand6	-1.34707	-0.769884
Srsf2	-1.34704	-0.940872
Mrps22	-1.34689	-1.01959
Stx5a	-1.34688	-0.863981
Mdk	-1.34652	-0.551218
Exosc7	-1.34648	-1.19827
Naca	-1.34615	-0.773477
Cops5	-1.34591	-0.951005
Rtn3	-1.34581	-0.398603
LOC381891	-1.34578	-0.602367
Gm5292	-1.34541	-0.965974
Commd4	-1.34527	-1.05707
Surf4	-1.34509	-0.575473
Ddx54	-1.34497	-1.29591
Nme1	-1.34497	-0.784966
4921513D23Rik	-1.34492	-0.99887
Prep	-1.3449	-0.736616
Hmgn1	-1.3447	-1.19097
Snx2	-1.34467	-0.801111
Parp1	-1.34444	-1.58515
Sdr39u1	-1.34432	-1.20216
Btaf1	-1.34427	-1.2464
Mrps26	-1.3442	-0.888927
Ptcd3	-1.3441	-1.6463
Amz2	-1.34396	-1.02111
Dhx30	-1.34388	-1.24473
Hnrpdl	-1.34372	-1.23868
9830141K10Rik	-1.34353	-1.27184
Serp1	-1.3435	-1.03972
Prpf18	-1.34343	-1.33879
Ppp1r14b	-1.34339	-0.902059
Tomm7	-1.34301	-0.987734
Ndufaf2	-1.34294	-0.832951
Tceb2	-1.34288	-0.882771
Lsm6	-1.34265	-1.00607
Rpl7l1	-1.34262	-1.10013
Ddx11	-1.34238	-1.2994
Nans	-1.34234	-0.791562
Mrpl37	-1.3421	-1.0131
Sssca1	-1.34196	-1.39039
2410015M20Rik	-1.34195	-0.784819
Tpst2	-1.34194	-0.594854
Ndufa5	-1.34188	-0.929584
Gm11964	-1.34159	-0.874858
Srm	-1.3415	-1.07572
D19Bwg1357e	-1.34127	-1.52237
Tmem64	-1.34112	-1.2759
Acot1	-1.34101	-1.18696
Srrt	-1.34075	-1.20384
Lrp10	-1.3407	-0.200248
Mrpl52	-1.34059	-0.368857
Mcm4	-1.34057	-1.23634
Dcakd	-1.34046	-1.06615
Dnajc7	-1.33982	-1.81252
1810009A15Rik	-1.33973	-0.812469
Gm11401	-1.33926	-0.874947
Pafah1b1	-1.33912	-0.792741
Psme4	-1.33911	-1.59208
Sppl3	-1.33909	-1.30109
Dars	-1.33907	-1.17701
Rpl31-ps14	-1.33893	-1.08386
Cep78	-1.33875	-1.14326
Gm9897	-1.3382	-1.38377
Sccpdh	-1.33819	-0.407399
Serbp1	-1.33813	-1.08973
1810063B05Rik	-1.33806	-0.837845
Kifc1	-1.33767	-1.3426
Gm5564	-1.33759	-1.03857
Gm5814	-1.33759	-1.37058
Rhbdl2	-1.3375	-0.888477
Bcl7c	-1.33724	-0.811381
Mrps10	-1.33693	-1.11545
Sacm1l	-1.33642	-0.913096
Smap2	-1.33595	-0.887017
Psmb7	-1.33593	-1.00835
Gm7567	-1.33589	-0.561315
Tmem11	-1.33582	-1.0169
Gm4833	-1.33576	-1.01566
Xlr4a	-1.3356	-0.791566
Fam76b	-1.33512	-1.16524
Sfrs18	-1.3349	-1.16337
Arpc1b	-1.33451	-0.657249
Mid1ip1	-1.33444	-0.870917
Galnt2	-1.33426	-0.968214
Ostf1	-1.33415	-0.738814
Akap12	-1.33413	-0.95006
Rnaseh2b	-1.33384	-0.629563
Uqcc	-1.33372	-0.995735
Apex1	-1.33351	-1.27697
Lmo4	-1.33343	-0.930097
Adsl	-1.33323	-1.05297
Ogt	-1.33323	-0.845518
Errfi1	-1.33302	0.707029
Cpsf7	-1.33286	-1.03437
Mitd1	-1.33275	-1.3878
Ppme1	-1.33272	-1.22288
Serpinb6c	-1.33269	-1.38858
Wsb1	-1.33266	-0.810798
Pif1	-1.3326	-1.26353
Morc3	-1.33245	-1.16926
Gldc	-1.33242	-0.954471
Uqcrc1	-1.33202	-1.24515
Rad54b	-1.33196	-1.25303
Gm13212	-1.33195	-1.16358
Smc5	-1.33192	-0.93435
Wasl	-1.33169	-1.19059
Mrps2	-1.33157	-1.22231
Ikbkap	-1.33103	-1.05202
2310003F16Rik	-1.33097	-0.795654
Ankrd37	-1.33087	-1.0293
Timp1	-1.33078	-0.624224
Adipor1	-1.3307	-0.848837
Cox4i1	-1.33052	-0.745824
Ppp2r5a	-1.33051	-1.4543
Ppm1a	-1.33025	-1.11882
Copz1	-1.33009	-1.06347
scl0001487.1_50	-1.32983	-1.98972
Tram1	-1.32962	-0.809358
Gm514	-1.32961	-1.07162
Hk2	-1.32961	-1.31788
3110002H16Rik	-1.3296	-1.12908
Pole4	-1.32956	-1.00179
Lrp11	-1.32925	-1.06062
Grpel1	-1.32919	-1.21736
LOC639931	-1.32912	-0.477561
Pias1	-1.32911	-0.802821
Ctnnal1	-1.329	-1.17651
Bex4	-1.32876	-0.390142
Srr	-1.32827	-1.29338
Sec61b	-1.32817	-0.760577
Aamp	-1.32801	-0.861536
Mical3	-1.3278	-1.20304
9130011J15Rik	-1.32778	-0.81283
Slc5a6	-1.32768	-0.83946
Mcmbp	-1.32763	-1.23105
Qtrt1	-1.32757	-1.10909
Pqlc1	-1.32728	-1.86688
Acss1	-1.32689	-1.11559
Nptn	-1.32683	-0.206907
Ccs	-1.32681	-0.736907
Appl1	-1.32648	-1.10651
Gm2423	-1.32646	-1.0702
Preb	-1.3263	-1.09022
Psma7	-1.32621	-1.0876
Uck2	-1.32611	-0.670303
LOC100046953	-1.32611	-0.538718
Mrpl13	-1.3261	-1.06493
4732462B05Rik	-1.3261	-0.315244
Akap8l	-1.32607	-1.07769
H2-Ke6	-1.32603	-1.1692
Vcp	-1.32602	-0.791821
Neu1	-1.32601	-0.939696
Gpx7	-1.32598	-0.904879
Idh2	-1.32575	-0.679392
Rhpn2	-1.32573	-0.699191
LOC381649	-1.32573	-0.970681
Mreg	-1.32554	-1.83799
Fam129b	-1.32548	-1.09154
Gm5836	-1.32547	-0.822196
Flna	-1.32525	-0.15304
Scamp3	-1.32517	-0.940872
Nusap1	-1.32503	-1.23176
H2-M5	-1.32502	-1.41141
Pppde2	-1.325	-0.735063
Pola2	-1.32493	-1.01934
Golm1	-1.32491	-0.459911
Ap1m1	-1.32456	-0.570656
Vdac1	-1.32453	-0.962933
Gm10039	-1.32443	-1.08795
Osgep	-1.32435	-1.44484
Mettl3	-1.32395	-0.961121
Tmem242	-1.32394	-1.01088
Klhl21	-1.3239	-0.571111
Ubr7	-1.3238	-1.62524
Mcl1	-1.32371	-1.54739
Fam109a	-1.32362	-1.18708
Taf15	-1.32307	-1.54546
Snrpd1	-1.32304	-1.10923
Mmadhc	-1.32292	-0.963488
Cdk4	-1.32283	-0.968559
AI314180	-1.32272	-0.836765
Fem1b	-1.32249	-0.150974
Vat1	-1.32248	-0.908758
Commd1	-1.32247	-1.06238
Pi4ka	-1.32247	-1.32274
Smad3	-1.32235	-0.0327917
Mdn1	-1.3223	-1.48267
1200016B10Rik	-1.32228	-0.861469
Gde1	-1.32215	-0.956575
5730494N06Rik	-1.32206	-1.01402
Atf6b	-1.32205	-1.53651
Cdc16	-1.32177	-1.00558
0610007L01Rik	-1.3217	-1.15161
1500001M20Rik	-1.3212	-0.862101
scl0002507.1_236	-1.32103	-0.922408
Tsta3	-1.32062	-0.968423
Sas	-1.32039	-0.676477
Tpd52l2	-1.32012	-1.42236
Gm6462	-1.32001	-1.13365
Rpl36a	-1.31998	-0.737267
LOC100045403	-1.31995	-1.25357
Gm4879	-1.31984	-1.12619
2810403A07Rik	-1.31974	-1.23002
Ndufa8	-1.31969	-0.993039
Dcaf13	-1.31969	-0.858049
Acy1	-1.31961	-1.32207
Wdr74	-1.31958	-1.40476
Klf5	-1.31956	-1.59825
Kif20b	-1.31937	-1.16486
Ankzf1	-1.31932	-1.15916
Hsd17b10	-1.31926	-0.862458
Gars	-1.31897	-1.13477
Ndufc2	-1.31885	-0.919734
LOC331102	-1.31872	-1.40614
Mettl9	-1.31861	-0.578929
Zranb2	-1.31846	-0.918627
Gpd2	-1.31834	-1.19894
Pdgfa	-1.31793	-0.630647
Nxt1	-1.31785	-1.00148
C2cd2l	-1.31776	-0.862728
Nhp2l1	-1.31772	-1.01226
D19Wsu162e	-1.31754	-0.597865
1500012F01Rik	-1.31744	-1.31371
Rsl1d1	-1.31727	-1.50271
Nasp	-1.31716	-1.24687
Enox1	-1.31706	-2.49718
Raly	-1.31696	-1.26012
LOC100047762	-1.3169	-1.1637
Cbr3	-1.31671	-1.69108
Sec16a	-1.31653	-0.96549
Sumf2	-1.31653	-0.791565
Upp1	-1.31639	-1.75938
Rfx2	-1.31628	-1.27121
Plcd1	-1.31627	-1.21576
Nol10	-1.31619	-1.03362
Col9a2	-1.31591	-0.927685
Eif2ak2	-1.31588	-0.248785
Cherp	-1.31581	-1.02809
Sparc	-1.31545	0.0397443
Rbm42	-1.31537	-0.998022
Gm5273	-1.31515	-0.928033
Ttc4	-1.31498	-1.14477
Rrbp1	-1.31475	-0.438417
Usp16	-1.31418	-1.04864
Topors	-1.31407	-1.18738
Glg1	-1.31404	-1.24401
5033414D02Rik	-1.31394	-0.362103
Dda1	-1.3138	-0.853813
Cyp11a1	-1.31366	-1.54356
1810037I17Rik	-1.31333	-1.06842
Rxrb	-1.31327	-1.39021
Gar1	-1.31312	-1.15271
Prickle3	-1.31305	-0.489667
Pla2g15	-1.31293	-0.66847
Aldoc	-1.31278	-0.899938
Eif3c	-1.31267	-0.989411
Prpf38a	-1.31246	-0.882027
Cdk1	-1.31234	-0.907021
Tanc1	-1.31212	-1.34461
Ino80c	-1.31208	-0.899683
Cdt1	-1.312	-1.26468
Trub1	-1.31193	-1.26689
Nop2	-1.31183	-1.11319
Sf3a3	-1.31158	-1.10849
Hspa9	-1.3115	-1.28859
Eif3f	-1.31115	-1.12313
Clic4	-1.31109	-0.0975331
Morf4l2	-1.31097	-1.00926
Anapc4	-1.31073	-0.816212
Slc25a33	-1.31071	-1.44859
Tipin	-1.3107	-1.32523
Cpsf4l	-1.31054	-1.47423
Car13	-1.31042	-0.571173
Gpx4	-1.31041	-0.718836
Chchd1	-1.31039	-1.03991
Ythdc1	-1.31038	-1.27313
Eif3f	-1.31035	-1.00994
Tk1	-1.31016	-0.989652
LOC384206	-1.31001	-1.14166
Uqcrb	-1.30992	-0.938428
Got2	-1.30986	-1.09814
Scaf4	-1.30935	-1.18978
Chmp1b	-1.30932	-0.498532
Manbal	-1.3088	-1.06389
Ddx1	-1.30867	-1.06375
Ncaph2	-1.30846	-0.971169
Ccdc75	-1.30813	-0.965481
Psmb5	-1.30804	-0.603736
Rab5a	-1.30779	-1.11283
Dcbld1	-1.30771	-1.64001
LOC100046483	-1.30722	-1.20819
Ebp	-1.3069	-0.426714
Chchd10	-1.30665	-1.37606
Cln5	-1.30629	-0.907155
LOC671523	-1.30628	-1.09829
Sart3	-1.30606	-1.20648
Ube2k	-1.30594	-0.848326
Cct6a	-1.30559	-1.34419
Cnpy2	-1.30556	-0.771935
Htra2	-1.30535	-0.916726
Cops3	-1.30534	-1.15068
Ruvbl1	-1.30483	-1.28564
Mak16	-1.30481	-1.41003
Ndufa12	-1.30426	-0.60982
Ndufb8	-1.30419	-1.01868
Eif3k	-1.30405	-0.784925
5730455O13Rik	-1.304	-1.05269
Commd5	-1.30398	-0.936225
2610507B11Rik	-1.30376	-1.48697
Gps1	-1.30357	-1.13363
Hnrnpa2b1	-1.30321	-1.69406
Sult6b1	-1.3032	-1.60629
Gm10063	-1.30319	-0.95932
Cct3	-1.30309	-1.23832
Ublcp1	-1.30305	-1.02647
Flcn	-1.30302	-1.5493
Krba1	-1.30299	-0.939714
Ift20	-1.30296	-0.937969
Mfap1b	-1.30284	-0.942828
Commd6	-1.30282	-0.496718
Ctnna1	-1.30279	-0.989541
Mzt2	-1.30275	-0.83589
Accsl	-1.30265	-1.42659
G3bp2	-1.30237	-1.08464
LOC673578	-1.30236	-1.30662
Slc25a5	-1.30224	-1.01504
Ahctf1	-1.30124	-1.06
Scaf1	-1.30092	-0.706098
Nfyc	-1.30083	-0.86003
Rasa1	-1.3008	-0.737261
Surf2	-1.30049	-1.15424
Tubb4b	-1.30027	-1.01632
Rps16	-1.3002	-0.778578
Rrp9	-1.3	-1.31362
Fzd5	-1.29981	-1.86473
Coro1c	-1.29979	-0.704568
Troap	-1.29969	-1.00609
Gm6663	-1.29963	-1.23331
Ctps	-1.29943	-1.19067
Kat8	-1.29933	-1.1603
Fbln1	-1.29926	-0.902577
Atp6v1h	-1.29923	-1.32461
U2af1	-1.29879	-1.37683
Eef1d	-1.29861	-0.85817
Rpp21	-1.29824	-0.692039
3830431G21Rik	-1.29778	-1.01617
Aip	-1.29748	-1.05111
Ooep	-1.29745	-1.72811
Cops6	-1.29744	-1.31404
Seh1l	-1.29738	-1.20942
Elp2	-1.29737	-1.24681
Eif2b5	-1.29703	-1.24888
Slc35b2	-1.2969	-1.03996
Gfod1	-1.29664	-1.62739
Trappc8	-1.29657	-1.03504
Nop14	-1.29643	-0.843242
Cdkal1	-1.29642	-1.14421
Pip4k2c	-1.2964	-1.1047
Dbf4	-1.29615	-1.49162
Aprt	-1.29601	-0.795794
Uba5	-1.29593	-1.16479
Matr3	-1.29593	-1.11424
Gm6128	-1.29588	-1.13483
Tmem231	-1.29587	-0.641482
Reps1	-1.29567	-0.670039
Nckap1	-1.2956	-0.774857
Qrich1	-1.29543	-1.10799
2010317E24Rik	-1.29536	-0.938534
Ecd	-1.29534	-1.11822
Snrpg	-1.29525	-1.05071
Auh	-1.29507	-1.19184
Pnpla6	-1.29505	-0.955219
Actn1	-1.29503	0.0536479
Nek3	-1.29498	-0.903648
Spns1	-1.2948	-1.33514
Ngdn	-1.29454	-0.876426
Nup133	-1.29452	-1.32265
Bap1	-1.29424	-0.826114
Fhl1	-1.29415	1.03334
Thyn1	-1.29397	-0.830127
Pdhb	-1.2936	-1.36204
Noc2l	-1.29353	-1.25706
Chchd4	-1.29349	-1.47341
Oat	-1.29318	-0.726178
Tmem205	-1.293	-0.693087
Rnf113a1	-1.29284	-0.723431
Slc25a1	-1.29263	-0.671355
Rpl7a-ps3	-1.29246	-1.2862
Ap1ar	-1.2924	-1.04584
Trappc4	-1.29215	-0.828703
Hmgn3	-1.29207	0.523818
Rhoq	-1.2916	-0.872854
Gm4415	-1.29149	-1.05301
Hap1	-1.29145	-1.25587
Ccdc106	-1.29126	-1.40611
Gm5422	-1.29124	-1.32219
Igsf3	-1.29109	-0.128552
Med4	-1.29103	-0.821708
1810022K09Rik	-1.291	-0.726279
Adrbk1	-1.29089	-0.866798
Ppm1m	-1.29056	-1.34667
Anxa6	-1.29054	-0.304072
Zfp260	-1.29033	-0.962542
Naa10	-1.29005	-0.834548
Rpsa-ps2	-1.28992	-0.988818
Rnf34	-1.2898	-1.0541
Rpl30	-1.28973	-0.763351
0610007P14Rik	-1.28966	-0.683072
Uqcr11	-1.28934	-1.1989
Gm5165	-1.28899	-0.966955
Spag7	-1.28845	-0.901721
Ndufa1	-1.2884	-0.966865
Tomm6	-1.28801	-1.00996
Pygo2	-1.288	-1.18818
Rnf4	-1.28786	-0.921467
Atg16l1	-1.28781	-1.3658
Gm16433	-1.28759	-1.36112
Herc2	-1.28748	-0.715003
Pcbp1	-1.28741	-0.976058
Spr	-1.28712	-1.06216
Atm	-1.28711	-1.41439
Ddah2	-1.28693	-0.543881
LOC100044948	-1.28648	-0.85476
Osbpl9	-1.28643	-0.735442
Sorl1	-1.28625	-1.07992
Wbp4	-1.28617	-1.02312
Ubl3	-1.2859	-1.1965
Cgnl1	-1.2858	-0.42491
Nme2	-1.28573	-0.955532
Gstp2	-1.28566	-1.42437
Csnk1e	-1.28558	-1.28724
Aimp1	-1.28532	-1.06856
LOC383010	-1.28523	-0.625365
Fam192a	-1.28522	-1.19802
Ttc13	-1.28519	-1.35619
Dock6	-1.28514	-1.55778
Hibadh	-1.2841	-1.35087
E330016A19Rik	-1.28376	-1.18745
Slc38a2	-1.2837	-1.10902
Kdelr3	-1.28367	-1.74808
Vcl	-1.28312	-0.162194
Atp2a2	-1.28307	-0.861431
Lrmp	-1.28297	-1.07384
Actr10	-1.28281	-0.806382
Pitrm1	-1.28265	-1.18221
Adi1	-1.2825	-0.925506
Itgb3bp	-1.28248	-0.64172
Blvra	-1.28248	-0.791665
1700029P11Rik	-1.28246	-1.77647
Xrcc6	-1.28244	-1.17532
Vegfa	-1.28231	-0.972792
Tex10	-1.28229	-1.06332
Leprot	-1.28224	-0.801381
Clcn3	-1.28214	-1.07197
Elp2	-1.28193	-1.1658
Psma5	-1.2818	-0.857108
E030010N08Rik	-1.28178	-2.14928
Atp5c1	-1.28175	-0.840802
Srsf11	-1.28172	-0.801466
Ints4	-1.28159	-1.31784
Pitpnb	-1.28148	-1.1916
Lass2	-1.28145	-0.237467
Ip6k1	-1.28127	-0.718474
Usp1	-1.28088	-0.870946
Pabpn1	-1.2808	-1.23186
Zdhhc13	-1.28029	-1.06501
Dazap1	-1.28007	-1.30195
Gm15596	-1.28006	-0.936984
Arid2	-1.27989	-0.756536
Fam125a	-1.27967	-0.930509
Gm13637	-1.27966	-1.3606
Ccdc43	-1.27938	-0.728715
Rnps1	-1.27926	-1.22159
Tomm6	-1.27871	-0.89492
Banf1	-1.27862	-1.2818
Cfdp1	-1.27847	-1.12299
Efr3a	-1.27826	-0.583034
Cd8b1	-1.27825	-0.656531
Zfc3h1	-1.27821	-0.966281
Fen1	-1.27801	-1.0056
Sik3	-1.27796	-0.81038
Ythdf2	-1.27752	-0.722063
Tsen2	-1.27748	-1.00871
Men1	-1.27725	-0.652993
Gm5406	-1.27705	-0.941402
Uqcrh	-1.27696	-1.01432
Rpap2	-1.27694	-1.26069
Mapk6	-1.27694	-0.978692
Gnl3l	-1.27693	-0.968789
Prkar1a	-1.2769	-0.850496
Psmb2	-1.27685	-0.972495
Atp5d	-1.2768	-0.865051
Tctex1d2	-1.27668	-1.01319
0610012G03Rik	-1.27667	-0.887351
LOC100046035	-1.27622	-1.76568
LOC100045737	-1.27617	-1.23453
Ccdc117	-1.27613	-1.04349
LOC677213	-1.27612	-0.625561
Mrps30	-1.27612	-1.03043
Sin3a	-1.27597	-1.48404
Rnpep	-1.27585	-0.50133
Tmem234	-1.27571	-0.917557
LOC632230	-1.27567	-0.87792
Psmg3	-1.27566	-0.968957
Cd68	-1.27561	-1.11165
Serinc1	-1.27554	-0.302113
Sugp1	-1.27552	-0.796723
Mnd1	-1.27551	-1.06666
Cnot2	-1.27542	-1.18982
Pdha1	-1.27524	-1.10115
Apod	-1.27514	-1.38995
Atg5	-1.27508	-0.817624
Sumo2	-1.27487	-1.13599
Dbr1	-1.27459	-1.1583
Rpusd4	-1.27457	-1.17728
Fzd7	-1.27452	-0.970818
Utp11l	-1.27437	-0.854356
Atg2b	-1.27429	-1.07481
Cramp1l	-1.27428	-0.720333
Ass1	-1.27413	-0.462401
Nkrf	-1.27409	-1.04898
LOC640972	-1.27395	-1.05338
Hmgb2	-1.27386	-1.3931
Aatf	-1.27383	-1.10804
LOC100045567	-1.27376	-1.61135
Ccdc41	-1.27375	-1.22479
Mrpl15	-1.2737	-1.34091
LOC100046895	-1.27362	-0.899217
Mrps17	-1.2736	-0.914565
Tubb2b	-1.2736	-1.2718
Med21	-1.27336	-1.13643
Wnk1	-1.27319	-0.903088
Purb	-1.2731	-0.790935
Ubqln1	-1.27293	-0.659756
Mast2	-1.27286	-0.830351
Casc3	-1.2728	-0.707584
Hint2	-1.27274	-1.08929
Aacs	-1.27273	-0.656845
Spata24	-1.27269	-0.426307
Srp14	-1.27268	-0.996395
Caprin1	-1.27263	-0.996361
LOC100046025	-1.27258	-0.406937
Dnajb6	-1.27252	-1.13303
B130015M16Rik	-1.27229	-1.37372
Egln3	-1.27215	-1.24561
Lphn1	-1.27213	-1.35179
Med26	-1.27195	-1.12323
Cdc5l	-1.27172	-1.23037
Cc2d2a	-1.27147	-0.876029
Mras	-1.27139	-1.90176
Gm5465	-1.27135	-1.27193
Thoc1	-1.27132	-1.26119
Snrpd3	-1.27129	-1.04005
LOC100044395	-1.27122	-0.694295
Plekha2	-1.27118	-0.838947
Evc2	-1.27115	-1.26835
Ywhaq	-1.27106	-1.14671
Cstb	-1.27104	0.270764
Hyal2	-1.27097	-0.437134
Rabggtb	-1.27082	-1.3403
Ddrgk1	-1.2707	-0.474319
Stip1	-1.27069	-1.51134
Mrps18c	-1.27059	-0.769048
Stard4	-1.27049	-0.337184
Psmg2	-1.27045	-1.24651
Gm10060	-1.27041	-1.38742
Ncaph	-1.27033	-1.27678
Als2	-1.27016	-1.08264
Lsm4	-1.27001	-1.10223
Kat2a	-1.26977	-1.33507
Ap4s1	-1.26954	-0.990863
Zscan5b	-1.26935	-1.49323
Cep120	-1.26912	-1.05561
Actr3	-1.26907	-0.430228
Zfp473	-1.26904	-1.22806
Alad	-1.26901	-0.7339
Gak	-1.26901	-0.822014
Itga9	-1.26881	-1.24809
Ube2e2	-1.26876	-0.0677763
Polr2d	-1.26854	-0.920976
LOC100045882	-1.26839	-1.26369
Ghitm	-1.26813	-0.841644
Tox4	-1.26774	-1.0265
2700094K13Rik	-1.26762	-1.14659
Csrnp2	-1.26758	-1.30554
Cbfb	-1.26746	-0.9382
Hprt	-1.26745	-0.958786
Rpl21-ps8	-1.26743	-0.98295
Serpinb6a	-1.26739	-0.792749
Blmh	-1.26735	-1.46524
Suclg1	-1.26722	-0.94715
Ciapin1	-1.26718	-1.45581
Tbc1d13	-1.26659	-1.22119
Ube2o	-1.26638	-1.16412
Slc35a4	-1.26622	-0.972472
Adss	-1.26606	-1.18645
Ppil3	-1.266	-0.740337
Gpn1	-1.26587	-1.40186
E130118D18Rik	-1.26578	-1.07791
Tnfrsf22	-1.26561	-0.756217
Tmem97	-1.26548	-0.901483
Lman1	-1.26544	-1.24982
Inppl1	-1.2651	-0.714985
Pak4	-1.26491	-0.978503
Brix1	-1.2648	-1.10603
Cdca5	-1.26469	-1.35133
Hist1h2bf	-1.26462	-0.996817
Atp6v1a	-1.26432	-0.669311
LOC674706	-1.2643	-0.948896
Prdm4	-1.26426	-1.36091
Col5a1	-1.26413	0.184518
Rhot1	-1.26408	-1.13807
Mre11a	-1.26407	-0.86036
Kntc1	-1.26394	-1.06923
Polr3b	-1.26383	-1.28765
Tkt	-1.26349	-1.56367
Ftl1	-1.26335	-0.996079
LOC100046744	-1.26324	-1.08145
Cuta	-1.26307	-0.637635
Plcg2	-1.26306	-1.19896
Josd1	-1.2627	-0.867839
Ndufs3	-1.26231	-1.02683
Ndn	-1.26228	-0.223306
Tsc2	-1.26202	-1.12436
Polr2g	-1.26194	-0.90198
Cwf19l2	-1.26189	-1.20645
C78339	-1.26186	-0.660494
Atp6v0d1	-1.26162	-1.02895
Rpl4	-1.26159	-0.652185
Pfn1	-1.26138	-0.815381
LOC381215	-1.26135	-1.47073
LOC382061	-1.26131	-1.09307
Dpp4	-1.26099	-1.67012
Akr1b3	-1.2609	-1.32719
LOC100047490	-1.26059	-1.03709
Srsf1	-1.26046	-1.02166
Cdca3	-1.26043	-1.10287
Tpx2	-1.26039	-0.772464
Dync1i2	-1.26029	-0.747291
LOC630729	-1.26021	-1.23217
Polr2j	-1.25992	-1.26037
Uhrf1	-1.2599	-0.877364
Cox17	-1.2596	-1.03633
LOC381046	-1.25953	-0.896706
Ppih	-1.25949	-0.963591
Unc119b	-1.25925	-0.719499
Tekt1	-1.25918	-1.08036
1500009L16Rik	-1.25902	-0.691055
Slc35e1	-1.25897	-0.96931
Igf2	-1.25889	3.63228
Bid	-1.25888	-1.05027
Klhl24	-1.25872	-1.61878
Raet1b	-1.25868	-1.16181
2700049A03Rik	-1.25866	-1.18188
Cyp2s1	-1.2586	-1.54663
Rheb	-1.25849	-0.779205
Ntan1	-1.25848	-1.14631
Galk1	-1.25832	-0.725724
Gm13328	-1.25808	-1.28901
D230004N01Rik	-1.25802	-1.12603
Syvn1	-1.25798	-0.815265
Gstp1	-1.25785	-0.855319
Gfpt1	-1.25777	-0.514716
Fam96b	-1.25766	-0.757962
Helb	-1.25764	-1.07124
Cirh1a	-1.2575	-0.98763
Gnptg	-1.25726	-0.92835
D17Wsu92e	-1.25714	-1.21562
Chrna9	-1.25708	-1.77875
Hax1	-1.25684	-1.00309
Ash2l	-1.25663	-1.49889
Arhgef18	-1.25649	-1.17934
Gm8230	-1.25632	-0.87039
1110002N22Rik	-1.25625	-1.23043
Dtwd1	-1.25623	-0.96508
Eef1g	-1.2562	-0.96855
Plekhg3	-1.25615	0.222323
Pvrl2	-1.25597	-1.05312
Txnl4a	-1.25597	-1.22908
Ncbp2	-1.25583	-0.931742
A130010C12Rik	-1.25527	-0.945409
Acot13	-1.25518	-0.743264
BC057079	-1.25504	-1.09615
Med8	-1.25503	-1.09963
Gm10145	-1.25496	-1.18203
1500010J02Rik	-1.25485	-1.03516
LOC383897	-1.25482	-1.23362
Tex261	-1.25462	-0.673539
Gm5560	-1.25443	-1.11004
Dgcr2	-1.25428	-0.956301
scl0001118.1_0	-1.25418	-0.690349
Tra2a	-1.25378	-1.12888
Rbm28	-1.25374	-1.05781
Asna1	-1.25364	-1.3128
Pop4	-1.25364	-0.9667
Rpl19	-1.25357	-0.918509
Cbx7	-1.25344	-0.773949
Spint1	-1.25343	-0.793887
Brms1	-1.25276	-1.03463
Usp22	-1.25275	-0.66827
Kcnk5	-1.25267	-1.43326
Arpc5l	-1.25261	-0.888324
Eno1	-1.25243	-1.28466
Cse1l	-1.25228	-1.16665
Naa25	-1.25223	-1.03968
Ccnc	-1.25202	-1.12925
Pgp	-1.25197	-0.735965
Adnp	-1.25165	-0.942825
2400010C15Rik	-1.2515	-0.999631
Txndc15	-1.25142	-0.749092
Bmp4	-1.25129	-1.18607
Zc3h14	-1.25124	-1.0546
Lin54	-1.25122	-0.902257
Bzw1	-1.2512	-1.13192
Magoh	-1.25118	-0.756126
Uxt	-1.25111	-1.02793
Cyb5b	-1.25106	-0.831765
Rpl13a	-1.25105	-1.13698
Metrn	-1.25078	-1.25547
Tmod3	-1.25056	-0.722725
Fmnl3	-1.25052	-0.854689
Gm8186	-1.25038	-1.08226
Lig1	-1.25026	-1.11511
Phax	-1.25021	-0.574579
Cdca7	-1.25006	-1.69761
Pprc1	-1.25	-1.06995
Med30	-1.25	-0.919357
Akap17b	-1.2498	-0.772964
Gm10233	-1.24951	-0.933273
Ddb1	-1.24948	-0.665767
Gm16422	-1.24936	-0.852606
Fubp1	-1.24936	-1.36307
LOC100048384	-1.24918	-1.28255
LOC100045542	-1.24912	-0.531931
Mir17hg	-1.24911	-1.04916
Nup88	-1.24905	-1.19806
Anapc5	-1.24902	-1.19465
Cops2	-1.249	-0.646905
Mcm6	-1.24881	-1.28638
Uqcr10	-1.24861	-0.952611
Pfdn2	-1.24835	-1.43381
Fkbp8	-1.24834	-1.01654
Mfsd1	-1.24816	-0.652873
Dnahc11	-1.24764	-1.05044
Abhd11	-1.24756	-1.03867
D10Wsu52e	-1.24744	-1.17848
Btg1	-1.24725	-0.568068
Ftsjd2	-1.2471	-0.802496
2810407C02Rik	-1.24707	-0.407987
Tbrg4	-1.24702	-1.19916
Bclaf1	-1.24698	-0.878701
Bri3	-1.24668	-0.943271
1810026B05Rik	-1.24664	-0.66856
Dhx8	-1.24663	-1.25728
Blm	-1.24658	-1.26416
Clcnkb	-1.24654	-1.15856
Gm4130	-1.24652	-0.978447
Fxc1	-1.2463	-0.676262
3830430K15Rik	-1.24609	-1.06646
LOC100047393	-1.24607	-1.0904
Rpsa-ps11	-1.24594	-0.890701
Mrpl43	-1.24593	-0.755666
Nde1	-1.24591	-0.872718
Srxn1	-1.24575	-0.865386
Vegfb	-1.24561	-1.1412
Csnk1d	-1.24536	-0.85075
Mrpl46	-1.2453	-1.45507
Dtymk	-1.24523	-1.1727
Trnt1	-1.24517	-1.34094
Appbp2	-1.24508	-1.05789
Ssbp4	-1.24495	-1.33162
Gapdh	-1.24495	-0.925882
Ncapd2	-1.24488	-0.900872
Ppp2r5c	-1.24487	-1.19887
2010107H07Rik	-1.24434	-1.31425
Dgkd	-1.24433	-1.06439
Arhgdig	-1.24422	-0.930784
Pcyt2	-1.24418	-0.95293
Bola2	-1.24415	-0.77094
Tnks	-1.24413	-0.729981
4833420G11Rik	-1.24409	-1.48594
Dap3	-1.24402	-1.17965
Psmd14	-1.24399	-1.07236
Mto1	-1.24397	-1.24229
Wasf2	-1.24396	-0.722144
Setx	-1.24396	-0.998877
Pdcd2	-1.2439	-0.776209
Mrpl40	-1.24389	-0.701865
Avpi1	-1.24377	-0.771776
Ttc35	-1.24364	-0.350015
Tmem41a	-1.24349	-0.759484
Prr3	-1.24347	-1.14702
Tet2	-1.24346	-1.55714
Fbxo33	-1.24341	-0.859436
Mrpl17	-1.24337	-1.08417
Zic3	-1.24293	-1.77427
Phlda2	-1.2429	-1.50525
Cdca8	-1.24259	-1.16882
LOC100045999	-1.24253	-1.03935
Rpap3	-1.24249	-1.32592
Ninl	-1.24227	-1.0825
Skp2	-1.24225	-0.949481
Skap2	-1.24216	-1.28473
Napepld	-1.24209	-1.2266
Rabl3	-1.24207	-0.689616
Mrpl35	-1.24198	-1.15358
Taok1	-1.24179	-0.83233
Plrg1	-1.24179	-0.817791
Thumpd1	-1.24171	-1.16135
Vps26a	-1.24169	-1.28657
Arpp19	-1.24159	-0.719369
Zbtb32	-1.24135	-1.24995
Tpd52	-1.24134	-0.662393
Dcaf7	-1.24134	-0.918824
Agfg1	-1.24132	-1.09866
Nisch	-1.24106	-0.892657
Hnrnpf	-1.24104	-1.59649
Kit	-1.24101	-0.904258
Nras	-1.24098	-1.01147
Nuak2	-1.24085	0.12632
Gm4024	-1.24074	-0.440525
Spcs1	-1.24057	-0.625667
Zfp330	-1.24057	-1.26653
Kdelr2	-1.24046	-0.542284
Tdgf1	-1.2404	-2.34193
Snrpf	-1.24019	-1.22832
Thtpa	-1.24003	-1.35441
Ccdc101	-1.23947	-1.0914
Mtx1	-1.23937	-1.24574
Med11	-1.23937	-0.80671
1110014J17Rik	-1.23927	-1.2171
2010204K13Rik	-1.23924	-1.15858
Fbxo38	-1.23911	-1.0102
LOC380927	-1.23899	-1.53159
Gm2174	-1.23898	-1.14536
Rnf181	-1.23881	-0.689402
Itgb7	-1.23866	-1.34371
Dennd2c	-1.23863	-1.48908
Hist1h2be	-1.2386	-1.22066
Rela	-1.23858	-0.814291
LOC100048589	-1.23855	-1.03882
Hadhb	-1.23853	-0.720829
Ndel1	-1.23832	-0.750598
Hist1h2bk	-1.23824	-0.993106
Adnp2	-1.23822	-1.17494
Npc2	-1.23822	-0.693004
Mta2	-1.23815	-0.694685
Upf1	-1.23799	-1.08438
LOC382092	-1.23794	-0.824226
Agpat6	-1.23787	-0.71492
Lsm1	-1.23736	-1.23418
Ganab	-1.2373	-1.05452
Ppp1r10	-1.23716	-1.2725
Papd7	-1.23714	-0.891071
Tfg	-1.23708	-0.969676
Rlim	-1.23671	-0.30738
Tjp2	-1.23646	-0.588511
E430003D02Rik	-1.23625	-1.75091
Stag3	-1.23624	-1.04128
Anln	-1.23623	-1.0424
Gins4	-1.23613	-1.22752
LOC100047856	-1.2358	-0.97577
Gm6380	-1.23579	-1.02899
Pcolce2	-1.23554	-1.30573
Gnb1	-1.23537	-0.695608
LOC230896	-1.23526	-1.05156
Rps27a	-1.23517	-0.838487
LOC100047712	-1.23514	-1.28459
Zkscan17	-1.2351	-1.29536
Nqo2	-1.23504	-0.795777
Gm9202	-1.23485	-0.160192
Dtwd2	-1.23477	-1.10634
Nsun4	-1.23476	-1.22979
Man2a1	-1.23449	0.0955915
1600021P15Rik	-1.23441	-0.226556
Spsb1	-1.23429	-0.24698
Zfp280b	-1.23418	-0.26918
Gm5586	-1.23411	-0.774068
Mki67ip	-1.23382	-1.49738
Gm8503	-1.23348	-0.726935
Cox5a	-1.23307	-0.882581
Nvl	-1.23302	-1.23596
Timm44	-1.23295	-1.27314
Mgst3	-1.23264	-0.50179
LOC100048622	-1.23262	-0.620164
Wdr33	-1.23261	-1.07841
Setd6	-1.23259	-1.17101
Snhg11	-1.23255	-0.732662
Fam114a2	-1.23251	-1.0617
Blcap	-1.23245	-1.02636
Dctn6	-1.23197	-0.878986
Ttc7b	-1.23187	-0.783032
LOC100046650	-1.2317	-1.04272
Cenpt	-1.23166	-0.90953
Atp5j2	-1.23159	-0.669604
Pisd-ps3	-1.23117	-1.01041
Cox6b1	-1.23104	-0.55734
[truncated: 28,857 more rows]
