# Supplementary material for: Polycomb Group Protein Pcgf6 Acts as a Master Regulator to Maintain Embryonic Stem Cell Identity
Source: Sci Rep. 2016 Jun 1;6:26899. doi: 10.1038/srep26899 (PMC4888081; doi:10.1038/srep26899)
Supplement: Supplementary Table 2 [file srep26899-s3.xls]

## Sheet: Title & Authors
SUPPLEMENTARY INFORMATION
Polycomb Group Protein Pcgf6 Acts as a Master Regulator to Maintain Embryonic Stem Cell Identity
Chao-Shun Yang,1,2 Kung-Yen Chang,1,2 Jason Dang,2 and Tariq M. Rana1,2*
1Program for RNA Biology, Sanford Burnham Prebys Medical Discovery Institute, 10901 North Torrey Pines Road, La Jolla, CA 92037
2Department of Pediatrics and Institute for Genomic Medicine, University of California San Diego School of Medicine, 9500 Gilman Drive MC 0762, La Jolla, California 92093
Correspondence: trana@ucsd.edu

## Sheet: Pcgf6 bound target genes
Supplemental File 2. Pcgf6-bound target genes with ChIP-seq analysis and Peak-calling annotation.
Pcgf6_Ab#1	Pcgf6_Ab#2	Combined Ab#1 and Ab#2
BIN1	CDK5RAP1	0610007P08RIK
DHX40	AP4B1	0610037L13RIK
BCAP29	DHX40	0610040J01RIK
LOC100046995	GOLT1B	1110004E09RIK
ATIC	CCDC58	1110007A13RIK
POM121	BCAP29	1110008J03RIK
DGCR2	IFITM7	1110017D15RIK
LOC627908	GM7676	1110028C15RIK
PPP4R2	NUP88	1110036O03RIK
LOC673151	POM121	1110037F02RIK
LOC673152	EDA2R	1110057K04RIK
TMEM134	MEF2B	1200009O22RIK
MATN4	EDA2R	1200011I18RIK
ICT1	ADD3	1600012F09RIK
B930007M17RIK	METAP2	1600015I10RIK
SENP7	AMH	1700001C19RIK
CCDC36	NOL6	1700003E16RIK
ADAM22	SNX20	1700003F12RIK
ADAM22	GIMAP1	1700007E06RIK
ELOVL4	ADCY7	1700007I08RIK
CAPN3	CCDC58	1700011F03RIK
PPP4R4	LCA5	1700012A16RIK
CHRNA10	GNAS	1700012D14RIK
COPS7A	RNF167	1700016H13RIK
PRDX6	CDK2	1700019N12RIK
LOC677654	TMEM134	1700020A23RIK
CENPK	MBD1	1700020D05RIK
FAM82B	LOC100046125	1700021F07RIK
ZCCHC18	RAB5A	1700022I11RIK
CTPS	ICT1	1700025E21RIK
GM9058	B930007M17RIK	1700027D21RIK
GM13408	CCDC36	1700029J07RIK
GM10119	KBTBD13	1700065I17RIK
GM7600	ELOVL4	1700102P08RIK
GM5586	TBC1D1	1700110M21RIK
RPS3A	LOC677502	1810020D17RIK
LOC547024	HOMER2	1810031K17RIK
GM8960	CHRNA10	1810063B07RIK
RBM15	COPS7A	2010000I03RIK
FCNB	MESP2	2010002N04RIK
MAEL	CENPK	2010007H12RIK
2410075B13RIK	ATL3	2010012O05RIK
PPP1R1B	CTPS	2010107G12RIK
REPIN1	CCNC	2210415F13RIK
STAG3	DLL3	2310022A10RIK
CBLN1	CCDC58	2310030G06RIK
LOC100046314	RFTN2	2310057M21RIK
C1QTNF3	DDX52	2410012M07RIK
MEST	FTCD	2410022L05RIK
TMEM206	MAEL	2410075B13RIK
TRIM67	2410075B13RIK	2410076I21RIK
CCDC62	TRAF3IP1	2610002M06RIK
2310030G06RIK	LOC674469	2610008E11RIK
C1QTNF7	LOC100044492	2610528E23RIK
SLC24A1	GM5051	2700086A05RIK
DDAH1	GM4953	2900010M23RIK
DBP	ATP5H	2900011O08RIK
GAL3ST3	LOC676483	3010026O09RIK
DPYS	GM10250	3110009E18RIK
INSL3	PIGU	3110079O15RIK
NPHS2	9130404D08RIK	3830406C13RIK
CPXM1	REPIN1	4632434I11RIK
ZFP800	STAG3	4732416N19RIK
CTHRC1	TBC1D9	4921501E09RIK
CLEC4B2	DNAJC5	4921507P07RIK
VPS25	GADD45A	4921510H08RIK
LOC100044649	IRGM1	4921515J06RIK
TNFAIP8L2	FOXD2	4921528O07RIK
GM13718	0610007P08RIK	4921530D09RIK
KIF2A	CLCN3	4930403N07RIK
GFRA4	WARS2	4930407I10RIK
MAMDC4	CLCN3	4930432K21RIK
CTNND1	GM12247	4930452B06RIK
TSNAX	A430005L14RIK	4930507D05RIK
GM8010	MTA3	4930547N16RIK
LOC100047834	MTA3	4930563E22RIK
LOC100039215	C1QTNF7	4931428F04RIK
CYP2B19	NPM3-PS1	4932411E22RIK
SMU1	NPM3	4932411G14RIK
1700016H13RIK	MTA3	4932412H11RIK
1810031K17RIK	CNBP	4932438A13RIK
BOLA1	DDAH1	4933403G14RIK
SLC25A46	HMGA1-RS1	4933406J08RIK
IDH3B	HMGA1	4933411K16RIK
SENP7	DOCK10	4933411K20RIK
SENP7	HMGA1-RS1	4933416C03RIK
1110037F02RIK	HMGA1	4933424B01RIK
SENP7	DBP	4933425O20RIK
TMPO	ST6GALNAC6	4933437F05RIK
SLC22A4	HMGA1-RS1	5730403B10RIK
C1QTNF4	HMGA1	5730403M16RIK
ARID3B	CNBP	5730419I09RIK
TMPO	NEK1	5730494N06RIK
TMPO	GAL3ST3	5830415F09RIK
TMPO	SFMBT1	5830418K08RIK
CCKBR	LIPA	6230409E13RIK
MAP1LC3B	INSL3	6330439K17RIK
PCID2	HMGA1-RS1	6330503K22RIK
ACACB	HMGA1	7420416P09RIK
STARD3	NPHS2	9030418K01RIK
CCND1	SFMBT1	9130404D08RIK
FBXO48	CPXM1	9430076C15RIK
RNF130	TMEM109	9530036O11RIK
LOC100046096	ZFP800	9630014M24RIK
LOC100047299	DHDPSL	9830001H06RIK
NSUN7	TNFAIP8L2	A230051G13RIK
TMPO	GM13718	A430005L14RIK
LOC100045767	SPHK2	A430060F13RIK
ADRA2C	KIF2A	AA960436
FNIP2	MAMDC4	AADAT
6330503K22RIK	CTNND1	ABAT
GM129	TSNAX	ABCA14
TMEM145	GM8010	ABCA8B
EPM2A	LOC100047834	ABCB7
EPN1	LOC100039215	ABCC12
EPB4.2	NSMCE2	ABCD2
SCNM1	GM5203	ABCF3
DMRTB1	D030028A08RIK	ABLIM1
GSTO1	1810031K17RIK	ACACB
TUSC1	AP4B1	ACAD10
H2-EA	AP4B1	ACAD11
H2-AA	DACT1	ACAD9
STAM2	LOC100045054	ACAT1
2010002N04RIK	5830418K08RIK	ACBD6
INTS1	DUSP13	ACBD7
TAF10	PTPN18	ACER2
GM4799	ERGIC2	ACHE
CAPN3	HMGN3	ACOX2
SYCP2	LOC100044257	ACOXL
ZFP541	OTUD7A	ACR
CASP7	C1QTNF4	ACSBG1
BHLHE22	ADCY7	ACSL5
ALPPL2	DBI	ACSS1
ERBB2IP	CCKBR	ACTR3
CTSF	DPY19L3	ACTR3B
UNC45A	DDX17	ACTR5
SF3B3	TDRD5	ACVR1
PPIC	PCID2	ADAD2
RWDD4A	NECAB3	ADAL
CNTLN	CRB2	ADAM22
RUFY1	GM1943	ADAMTS12
BC048562	EN1	ADAMTS16
CYP2R1	CCND1	ADAMTS6
SDK1	ANKAR	ADAMTS8
2410075B13RIK	RNF130	ADCY7
ZDHHC5	LOC100046096	ADCY9
NUAK2	LOC100044322	ADD3
RBM4	UGGT1	ADORA3
USP47	MACROD1	ADRA2C
SCN9A	ACBD6	AFAP1
PAFAH1B3	SYNM	AGAP3
RBPJ	PARP1	AGBL3
TEX12	TMTC3	AGFG2
RBPJL	ASB16	AGXT2
TPP1	LOC100045767	AHR
AMZ1	ADRA2C	AHSA2
NRAP	CUX1	AI314180
TADA2A	1200011I18RIK	AI413582
IFT20	ZFP692	AI428936
MOXD1	USP6NL	AI429214
TRANK1	TRIM52	AI464131
FAM185A	ERGIC1	AI894139
MESDC2	GM129	AIM1
ACOXL	ANKRD2	AIMP2
TMEM215	FYTTD1	AIP
NRXN1	CYP2U1	AK2
GMFG	TMEM145	AKAP11
GM9835	SART3	AKT3
LOC100045732	PKD2L2	ALB
NRXN2	2700086A05RIK	ALKBH6
VASH2	NAA38	ALPI
SLC38A9	ZFP809	ALPPL2
CCR1	SCNM1	ALS2CL
GM996	DMRTB1	AMH
9830001H06RIK	AIMP2	AMN1
LOC632847	MED12L	AMZ1
LOC639171	TUSC1	ANKAR
UGP2	LOC100044103	ANKDD1B
COG4	GNB1L	ANKHD1
ZBTB46	TCP11L1	ANKMY1
PILRB2	PON2	ANKRD2
ZCWPW1	NSMCE2	ANKRD46
5730403B10RIK	GM5203	ANKRD56
LOC100048684	EEPD1	ANKRD6
ASTL	SYCP2	ANKRD9
BRAF	4732416N19RIK	ANO6
CHST7	ZFP541	ANP32A
NMNAT3	LRRC10B	ANXA9
4933403G14RIK	KRBA1	AP3M2
GJB3	LOC100044118	AP4B1
IGSF5	LCMT2	APEH
PCP4	CASP7	APH1B
OLFR174	ERBB3	APOA1BP
GDPD4	JPH2	APOA5
SSBP4	GM5111	ARAP1
TRIM44	CCDC79	ARHGAP19
RALGDS	USP22	ARHGAP21
PRCP	IGSF5	ARHGAP26
STX4A	PCP4	ARHGAP6
CPA5	TMUB2	ARID3B
TEKT3	AA960436	ARID5A
GJA4	UBA5	ARMC1
NQO2	PEG12	ASB16
ACAD10	FAHD2A	ASCL2
LOC100047800	PIWIL2	ASPA
RAP1GDS1	CNTLN	ASPM
DEB1	GLIS1	ASS1
BRAP	GPR21	ASTL
2410012M07RIK	BC048562	ATF7IP
NUDT9	CYP2R1	ATIC
GDI2	2410075B13RIK	ATL3
GM4973	NUAK2	ATN1
MED10	USP47	ATP11B
PDZRN3	PABPC1	ATP1A2
GGT1	2900011O08RIK	ATP5H
VPS13B	PAFAH1B3	ATP6V1H
GFI1B	KDM3A	ATPIF1
TTC30B	TEX12	AUH
4933406J08RIK	SQLE	AW549877
H2AFJ	TPP1	B230118H07RIK
MCART6	PLEKHA1	B230208H17RIK
STAT1	METTL8	B3GNT3
FBXO31	TOM1L1	B3GNT6
CTNND1	FBXL8	B430319G15RIK
WFDC5	NRAP	B630019K06RIK
SMAP1	HLF	B930007M17RIK
SYT11	NGLY1	BAD
LOC100045981	KPNB1	BAHD1
OLFR1420	GIMAP1	BC002230
IGFBP3	TRANK1	BC003266
CTNND1	DMRT1	BC016423
GFRA4	PEBP1	BC017643
GPR176	RNF6	BC019943
SUPV3L1	MESDC2	BC027344
RIC3	RAG2	BC028528
TMEM54	METTL13	BC048403
NRAP	VWA5B2	BC048562
FAM49B	PLOD2	BC048671
UQCRH	NRXN1	BC049762
GM14088	OBSCN	BC061194
PSMD4	RASA3	BC089491
ERBB2IP	SLC38A9	BCAP29
RASIP1	PAX5	BCL2L15
MTUS1	TMEM229B	BCL7A
BMS1	PDXP	BCO2
MKRN1	GM996	BDP1
BCL2L15	9830001H06RIK	BFSP1
GCLM	LOC632847	BHLHE22
RPAP1	LOC639171	BHLHE41
NRTN	UGP2	BIN1
FAM174B	ZNHIT3	BLOC1S2
SLC23A3	PILRB2	BMP2K
MAT2A	ZCWPW1	BMPER
ABLIM1	DDX54	BMS1
NRP1	GCHFR	BNIP3
CTNND1	ZFP771	BOLA1
AGFG2	LOC100047782	BOLL
LOC100048076	4932411E22RIK	BPGM
SMAD4	FRMD4B	BRAF
ENPP2	FIGN	BRAP
CTNND1	NMNAT3	BSPRY
AUH	NCALD	BTN2A2
GLI3	NCALD	BUB1
FAM178B	VASH1	BY080835
4930452B06RIK	4933403G14RIK	BZRAP1
SOHLH2	LCN8	BZW1
REPIN1	SEPT8	C030048B08RIK
REPIN1	IGSF5	C1QL3
TMEM97	PCP4	C1QTNF3
GM5809	SSBP4	C1QTNF4
BC017643	SLC16A10	C1QTNF7
REPIN1	HSF2BP	C1RA
REPIN1	TRIM44	C1RB
PYCR2	RRP1B	C630043F03RIK
RGS4	STARD4	CABC1
REPIN1	LOC100044974	CABP2
GDPD1	AI413582	CACNA1B
ACOX2	STX4A	CACNG7
IGSF8	GM14045	CADPS2
BCL2L15	SPCS2	CALCOCO2
PARP11	DBI	CALN1
IL18	TMEM120A	CAPN10
RNPEPL1	CLCC1	CAPN3
MFF	CNN1	CAPZA1
LOC637796	NQO2	CAR11
D14ABB1E	DEB1	CASP7
TRPV4	ARHGAP19	CBLN1
FAM46D	TDRD12	CC2D1A
RPS6KA1	2410012M07RIK	CCDC121
ACVR1	NUDT9	CCDC146
GAB1	ADD3	CCDC151
DCAF15	VPS13D	CCDC158
MCM2	GDF9	CCDC18
VWA5B1	PDZRN3	CCDC23
POGK	MAPKAP1	CCDC36
ACVR1	PPM1L	CCDC58
TAF7L	APOA1BP	CCDC62
EID1	REM1	CCDC79
FAM113A	LOC100046959	CCDC85C
ZCCHC24	ZFP385B	CCDC90B
DEFB48	4933406J08RIK	CCIN
CDNF	DNAJB9	CCKAR
SENP1	GM6568	CCKBR
NPEPPS	TNFRSF10B	CCL22
SLC7A4	TULP4	CCL6
RASEF	LOC100046693	CCNB1
NKAPL	KCNE4	CCNC
SGCZ	SMAP1	CCND1
CENPK	CTNND1	CCND2
SIRT3	LASS2	CCNE2
NKX2-5	OLFR1420	CCNJ
SPO11	OBSCN	CCNL1
RIC3	TMOD2	CCR1
CUL4A	GM5802	CCR1L1
ZFP420	SNRPN	CCT5
TCEB2	LOC100044139	CD209E
GM8971	LOC100048609	CD2AP
GM11401	SNURF	CD37
MSH4	IGFBP3	CD5
MAP3K15	CTNND1	CD52
TRPV1	ENO3	CD7
SMARCD2	RAD17	CD96
CAPN10	GPR176	CDC14B
GM14494	SUPV3L1	CDCA7L
GM7758	MTMR1	CDH2
TOMM20	PKD2L1	CDK2
LOC673754	TTLL11	CDK5RAP1
LOC100044630	TM4SF20	CDK5RAP3
TANC2	TMEM54	CDK8
LOC100048875	NRAP	CDKN2AIP
LOC100047704	APOA5	CDNF
CX3CR1	RASIP1	CDSN
4921515J06RIK	RBM45	CEBPB
5730403M16RIK	LOC100046877	CELF4
4930563E22RIK	CPSF3	CENPK
TCFAP2B	MAPK8	CEP290
LOC100044163	NUP210	CETN3
PCLO	NRTN	CFDP1
GPBP1	SLC23A3	CHCHD2
PTX3	7420416P09RIK	CHI3L3
TEX11	FAM174B	CHMP1B
BOLL	MAT2A	CHRNA10
GM6142	ASS1	CHRNB2
TBCA	7420416P09RIK	CHST7
GM4374	FYN	CIDEC
LOC100047809	AGFG2	CILP2
NXF2	CTNND1	CLCC1
2410076I21RIK	FYN	CLCN3
GM1337	P4HA2	CLDN5
POLR3F	ENPP2	CLDN7
TMEM215	CTNND1	CLEC16A
PRKAB1	UBE2E2	CLEC4B2
ADAM22	DOCK3	CLEC4D
NFIA	FAM178B	CLINT1
ZFML	MARCKS	CLIP4
MOV10L1	OXSM	CLK4
ZBTB44	TMBIM6	CLPTM1L
MUSK	TMBIM6	CLRN3
WNT1	REPIN1	CMA1
GM7614	TMBIM6	CMC1
GM6625	GMPPA	CMTM6
LOC100044779	REPIN1	CNBP
GM9009	REPIN1	CNN1
GM12504	TTC21B	CNOT6L
GM4617	REPIN1	CNTLN
PTMA	GDPD1	COG4
GM9800	REPIN1	COG6
4930432K21RIK	ACBD6	COL2A1
TCFAP2B	SLC16A10	COPS7A
GM4887	CRIP3	COX10
TWF1	PRKCSH	COX5B
AI429214	KIF26B	CPA5
EIF5A2	NTRK2	CPB2
MTPN	ASCL2	CPEB1
MAPK1	PARP11	CPNE3
3010026O09RIK	IL18	CPSF3
FAM113A	GM12451	CPXM1
TEAD1	E130309F12RIK	CRB2
KLF12	TIMM8A2	CREB3L2
DNAJB3	ARAP1	CREB5
NRIP1	GM5081	CRIP3
WBP7	PRPS1L1	CRY1
TCAM1	PRPS1	CRYAB
BFSP1	FAM46D	CRYM
GM11273	UACA	CSDA
LOC100046079	LANCL2	CSMD3
COX5B	CALN1	CTAGE5
AIM1	0610037L13RIK	CTBP1
FAM71D	SLC44A3	CTCFL
HES6	MYO1D	CTDP1
ZFP185	ATL3	CTHRC1
OLFR520	ODF1	CTLA4
WBP2NL	POGK	CTNNBIP1
SOS2	SLC22A7	CTNND1
TXNDC17	TAF7L	CTPS
ASPA	EID1	CTR9
BOLL	FAM113A	CTSF
RIBC2	1110028C15RIK	CTSZ
LIMD1	GM4149	CUL4A
FOXP2	GM14251	CUX1
GSTT4	GM14173	CWF19L1
2010107G12RIK	GM4613	CWH43
LOC674691	RPL37A	CX3CR1
TFDP1	SENP1	CXCL10
GM7390	KCTD7	CXCL11
AI314180	GPR33	CYB5B
TRPV6	SH3BGRL2	CYCT
WDR61	LOC100045322	CYP2B19
RAB31	CCNB1	CYP2R1
OLFR412	GM4870	CYP2U1
1700110M21RIK	GM8416	CYP46A1
TMUB1	GM5593	CYR61
4933416C03RIK	FZD4	D030016E14RIK
WDR61	RASEF	D030028A08RIK
ELAC1	PLK1S1	D10WSU52E
PHPT1	MRPL18	D14ABB1E
DMRT2	GM13675	D15ERTD621E
CRYAB	SPNS3	D1PAS1
CCL22	CENPK	D930015E06RIK
DHCR24	DCLRE1B	DAAM1
SLAMF8	LRBA	DACT1
CSDA	ST6GALNAC6	DAZL
ZBTB44	LRBA	DBI
C030048B08RIK	ARHGAP6	DBP
CABC1	CCDC151	DBT
4930432K21RIK	SPO11	DCAF15
ERMAP	FYN	DCAF17
VPS16	CYCT	DCLRE1B
CAPZA1	MTMR10	DCT
GM5920	CUL4A	DCTN5
LOC632682	B230118H07RIK	DDAH1
GM3608	GM7379	DDI1
HYAL3	GM7123	DDIT4L
4930407I10RIK	GM13020	DDX1
ASPM	LOC674727	DDX17
2010007H12RIK	GM10259	DDX19A
1110004E09RIK	RPL38	DDX25
ERCC5	GM4991	DDX39
MLC1	KPNA2	DDX4
CHMP1B	GM5832	DDX52
2610002M06RIK	GM8129	DDX54
OXTR	GM9028	DEB1
LALBA	GM10184	DEFB48
LOC100046378	H2-M3	DEFB50
PLK1	C1RA	DERA
SUSD1	C1RB	DES
LOC100044163	MSH4	DEXI
PCLO	RAB5B	DGCR2
NSUN3	LOC640369	DGKE
MYOD1	GM13991	DHCR24
ERICH1	MARVELD3	DHDPSL
EZR	4933424B01RIK	DHX30
LOC100044177	SMARCD2	DHX40
FGF5	SLC25A11	DLGAP2
ATF7IP	CAPN10	DLL3
GM7278	CUX1	DMRT1
ODC1	4921515J06RIK	DMRT2
GM6742	ADAD2	DMRTA1
GM15645	4921510H08RIK	DMRTB1
LOC676173	GRLF1	DMRTC2
GM9115	4930563E22RIK	DMTF1
GM7993	ABCD2	DNAJB3
MEGF6	LOC100044163	DNAJB9
WNT10B	PCLO	DNAJC25
SEC23IP	TARBP1	DNAJC5
PLD3	LCA5	DNAJC8
KRT17	GM12372	DNASE2B
HPCA	GM14335	DOCK10
LONRF1	TAF9	DOCK3
OLFR247	LOC100048542	DOCK4
MYH11	DERA	DPP6
1700102P08RIK	JAG1	DPY19L3
HSPB2	GPBP1	DPYS
MT3	ABCB7	DSPP
TPRA1	USP42	DTWD2
VIM	DCAF17	DUSP13
4930547N16RIK	DCAF17	DUSP14
SPOP	DCAF17	DUSP2
PLA2G12A	BOLL	DUSP28
ZMAT3	ACHE	DYSFIP1
FBXO46	NUBPL	E130309F12RIK
CD37	GM7514	E2F2
RAMP2	BUB1	E2F6
WDR61	DDX39	E330033B04RIK
GM4002	TCHH	E430025E21RIK
GM10193	PTPRA	EBF2
ZFP706	GM1337	EBF3
LOC100046556	PLEKHJ1	ECSIT
1700019N12RIK	ECSIT	EDA2R
FAM195B	MRGPRG	EDC4
ABAT	AKT3	EEPD1
IFRD2	ZFP809	EFHA1
EZH2	MOV10L1	EFHB
TIGD4	HOMER2	EFHD2
GM5465	B430319G15RIK	EFNA3
FLT3	SIX6OS1	EGLN3
CABC1	LOC100045000	EHD1
ANKRD46	CXCL10	EID1
MS4A1	RPRM	EIF1B
SIM1	RAD54L	EIF3K
BC002230	GM11701	EIF4EBP3
SIPA1	CALCOCO2	EIF4ENIF1
SIX6	RAD54L	EIF5A2
MYH4	PTPN2	ELAC1
SYCE1	WFDC2	ELAC2
UTP23	TMEM179B	ELL
TMIE	PTGER3	ELOVL4
2310022A10RIK	FAM54B	ELOVL7
NBEA	CCDC85C	EMB
CCDC23	STX17	EN1
B230208H17RIK	TCL1	ENO3
GIMAP6	GM7614	ENOX1
3830406C13RIK	GM6625	ENOX2
COPS7A	LOC100044779	ENPP2
LOC100046792	GM9009	ENSMUSG00000074747
GM136	GM12504	ENTPD6
GATM	GM4617	EPB4.2
GM12776	PTMA	EPHA5
FAM134A	GM9800	EPM2A
LMTK2	AGXT2	EPN1
DUSP28	TTLL11	ERBB2IP
SERF1	IKZF3	ERBB3
HEXA	VWA5B2	ERCC5
CDCA7L	NEUROG2	ERCC6
USP16	SEC22C	ERGIC1
KCTD21	SLC30A4	ERGIC2
LRRC10	ZFP365	ERICH1
HDDC3	PSEN2	ERMAP
DYSFIP1	CLDN5	ESRP2
SNORD15B	1110057K04RIK	ESRRG
SNORD15A	EIF5A2	EXOC2
CILP2	SFMBT1	EXOC3
KLHL7	1700027D21RIK	EXOC6B
ADAMTS12	GM14137	EXOSC10
ACTR3B	LOC100048615	EXOSC3
BCO2	MEF2D	EZH2
OVGP1	RTKN	EZR
2610008E11RIK	PDK2	F11R
GPR137	RXRG	FAHD2A
MAPK1	SUSD4	FAM105B
CTAGE5	FAM173B	FAM113A
MGAT2	FAM113A	FAM123A
ALS2CL	SYNPR	FAM134A
APEH	ERGIC2	FAM135A
HDAC3	1110057K04RIK	FAM150B
ZFP280D	NTRK2	FAM162A
HERC4	DNAJB3	FAM173B
MLF1	WBP7	FAM174B
DAAM1	ABCF3	FAM178B
WBSCR27	TCAM1	FAM185A
SPPL3	ABCA8B	FAM194A
KBTBD12	CCDC151	FAM195B
SEMA4F	IL20RA	FAM26F
GM11554	GATA2	FAM46D
STK31	MUC15	FAM49B
CETN3	CRIP3	FAM50B
ACTR3	ZFP35	FAM54B
POU3F1	GM11273	FAM59B
GM2719	LOC100046079	FAM63B
PTPDC1	COX5B	FAM69C
CLEC4D	NUP88	FAM71D
RFWD3	IMMT	FAM82A2
LOC100048376	NDUFA13	FAM82B
CLIP4	HES6	FANCF
DLGAP2	KIF7	FASTK
LOC100045772	JAGN1	FBXL8
ABCC12	LOC100044103	FBXO16
RALGDS	GNB1L	FBXO25
PFN2	TXNDC17	FBXO30
ELOVL4	ASPA	FBXO31
GCLC	FAM63B	FBXO33
RFFL	BOLL	FBXO46
DDX1	RIBC2	FBXO48
E2F2	LYVE1	FBXW11
1700065I17RIK	FOXP2	FCNB
DMRTC2	ADAL	FCRL5
SLC6A4	NDUFS6	FERMT1
ANKHD1	GM6415	FGF5
EIF4EBP3	LOC631040	FGFR1OP2
IRF2BP2	2010107G12RIK	FIGN
CLK4	AI314180	FKBP10
KRT16	LOC674691	FLT3
CCR1L1	TFDP1	FMNL3
MRO	GM7390	FNDC3A
ICA1	1110008J03RIK	FNIP2
RAI14	PGBD5	FNTA
GM5820	FAM50B	FOSL2
9630014M24RIK	ILF2	FOXD2
ARHGAP26	KIF12	FOXE3
TIMD2	NDUFA4	FOXL1
TGM6	TMUB1	FOXP2
HSPB2	4933416C03RIK	FOXRED2
TCF21	CDC14B	FRAS1
GPAT2	ZFP94	FRMD4B
KLHL22	MGLL	FTCD
ALPI	ADD3	FUS
POGK	ADD3	FUT8
NETO2	BUB1	FYN
4932411G14RIK	DMTF1	FYTTD1
4632434I11RIK	PHPT1	FZD3
ZCCHC18	AHSA2	FZD4
BC016423	COL2A1	GAB1
KIF5C	MGLL	GABRA4
GSTO2	CCL6	GADD45A
LOC100048703	WDR45	GADD45GIP1
4933425O20RIK	5730419I09RIK	GAL3ST3
MYO1H	MGLL	GAL3ST4
LIPE	CXCL11	GALNT11
CWF19L1	TTC18	GALNT12
DGCR2	GM6540	GALNT13
PELO	GM11560	GALP
SCNM1	YBX1	GATA2
1700022I11RIK	LOC630930	GATAD2B
AK2	KBTBD5	GATM
LOC100047005	5830415F09RIK	GATSL2
LOC100047800	RALA	GBE1
RAP1GDS1	NEUROD2	GCHFR
AI428936	CABC1	GCLC
CSDA	ZIK1	GCLM
ZCCHC18	SUPT16H	GDA
TMEM184B	MON1B	GDE1
1700001C19RIK	DUSP13	GDF9
DLGAP2	SYCE1L	GDI2
EDC4	ZFP277	GDPD1
UBE2Q1	GM6532	GDPD4
ARID5A	BNIP3	GFI1B
ARID5A	GM16439	GFRA1
CACNA1B	GM14506	GFRA4
BC027344	SLC19A3	GGCT
IVNS1ABP	VPS16	GGH
IVNS1ABP	SYDE2	GGT1
KPNA3	ZFP397OS	GIMAP1
SIPA1	HMGA1-RS1	GIMAP5
ZPBP	HMGA1	GIMAP6
RNF145	2010007H12RIK	GIMAP7
BDP1	N4BP2	GIN1
RPP38	LOC100044124	GJA4
GABRA4	HMGA1-RS1	GJB3
RUNDC2A	HMGA1	GLI3
RPL36A	TMCO5B	GLIS1
LOC100048339	CCDC121	GM10077
GM10077	MLC1	GM10119
GM8001	CHMP1B	GM10145
GM6525	2610002M06RIK	GM10179
GM10316	OXTR	GM10184
GM8697	SUSD1	GM10190
GM2718	DDIT4L	GM10193
GM11970	CEP290	GM10250
LOC675869	HMGN3	GM10259
GM9409	ANO6	GM10263
RPL36AL	LOC100044163	GM10316
EXOC2	PCLO	GM10443
RPS6KA5	NSUN3	GM10705
PROKR2	ERICH1	GM11273
GPR180	HOXD1	GM11275
FAM178B	PDIA4	GM11401
NAT6	HOMEZ	GM11554
DDX4	PNLDC1	GM11560
RBPJ	CDH2	GM11564
LYSMD2	LOC100044363	GM11652
ATP1A2	WNT10B	GM11701
DAZL	EDA2R	GM11970
DBT	GALP	GM12247
FBXO25	SLC32A1	GM12260
RUVBL2	LOC100045485	GM12312
PCMTD2	GM98	GM12350
2900010M23RIK	RPUSD3	GM12372
LOC675054	RFXAP	GM12451
MED31	WBP5	GM12504
CDK8	FMNL3	GM12663
GM7107	NOL3	GM12776
NR1D1	HPCA	GM12818
NDUFA6	LONRF1	GM129
RABGGTB	SEPT5	GM12943
VEZF1	LOC100044138	GM13020
RABGGTB	HOXA3	GM13160
TSPAN5	HOXA9	GM13161
ACR	SLC38A2	GM13167
NKTR	HOXA7	GM13192
HECTD2	HOXA6	GM13202
TREML2	TLK2	GM13232
LOC100047904	GM13161	GM13237
SYCP3	WNT2B	GM13311
SNORD57	ZPBP2	GM1337
BC019943	IL28A	GM13408
SYCP1	CD5	GM13540
LOC100045404	STMN2	GM136
RUSC1	GM71	GM13642
B3GNT3	LOC100048447	GM13675
SND1	RNF157	GM13718
PPIP5K2	SPOP	GM13991
FBXW11	DUSP14	GM14045
INSC	PLA2G12A	GM14088
RNF141	ZPBP2	GM14137
GM10179	SLC6A15	GM14160
EFHD2	FBXO46	GM14173
LOC100048188	B630019K06RIK	GM14203
GM826	FAM195B	GM14251
MRS2	B3GNT6	GM14335
SLC6A3	NPHP3	GM14494
GM11564	ACAD11	GM14506
CTAGE5	OLFR1394	GM14719
1700020A23RIK	WDR54	GM15267
MEI1	1600012F09RIK	GM15645
RNF219	GM6505	GM1568
CTAGE5	GM5465	GM15725
RHOG	CABC1	GM16417
RUSC1	LOC547385	GM16437
2610528E23RIK	STARD13	GM16439
RUSC1	PTPN2	GM16501
RNF222	SIM1	GM1943
GM14719	FKBP10	GM216
LOC100047486	ZPBP2	GM2718
PPDPF	CCT5	GM2719
SNORD45C	MYEF2	GM3076
PFKM	SDR39U1	GM3511
GAL3ST4	1700020D05RIK	GM3608
FAM69C	MYH4	GM4002
MEPCE	SYCE1	GM4149
LOC100045304	GADD45GIP1	GM4168
NEFH	UTP23	GM4169
NFIA	CCDC90B	GM436
ZFP334	LOC100048074	GM4374
CNOT6L	NBEA	GM4521
DEXI	NR1I2	GM4613
AIP	GM7368	GM4617
OLFML3	5730494N06RIK	GM4799
SGOL2	B230208H17RIK	GM4870
E2F6	KLRB1B	GM4880
SCMH1	LOC100044239	GM4887
ELL	LOC100044240	GM4928
AGBL3	PLOD2	GM4953
IVNS1ABP	LOC100043996	GM4973
ACAT1	GRHL1	GM4991
NRXN1	5730419I09RIK	GM5051
MAP4K1	MSC	GM5081
1700021F07RIK	CLPTM1L	GM5111
AKAP11	RNF17	GM5191
TPBG	ENTPD6	GM5203
ABAT	COPS7A	GM5243
CTDP1	RASL12	GM5366
DCTN5	ZC3H12C	GM5465
GDE1	SF4	GM5514
MYH11	FAM134A	GM5586
ACAD9	SERF1	GM5593
OLFR921	TRNT1	GM5616
4932438A13RIK	SCD3	GM5686
CSMD3	HEXA	GM5802
GM4521	RAE1	GM5809
BMP2K	GM5686	GM5820
PKN2	GM11701	GM5832
AP3M2	CALCOCO2	GM5858
PVR	1110028C15RIK	GM5898
PRSS33	USP16	GM5920
KLHL35	WDR60	GM6026
MUSK	KCTD21	GM608
TNFAIP1	MSL3	GM6142
CREB3L2	DYSFIP1	GM6159
CCNE2	HIST1H4C	GM6206
CNOT6L	HIST1H4D	GM6245
GM15725	GM11275	GM6406
LRRC58	HIST1H4F	GM6415
PNKD	HIST1H4H	GM6505
FNDC3A	HIST1H4I	GM6522
NQO2	HIST2H4	GM6525
NQO2	HIST1H4J	GM6532
TNFAIP6	HIST1H4A	GM6540
LOC100044927	HIST1H4B	GM6562
2010000I03RIK	LOC674678	GM6568
EIF3K	HIST1H4K	GM6625
TNFRSF11A	HIST1H4M	GM6637
TSC22D1	HIST4H4	GM6742
KRTAP4-13	LOC100046804	GM7042
GM13237	ZFP831	GM7049
HMGB2	SNORD15B	GM71
GM13167	SNORD15A	GM7107
LOC100041490	PRKAR2B	GM7123
GM13232	IPO8	GM7167
GM8681	SIK1	GM7278
GM8284	CILP2	GM7368
GM13160	FAM150B	GM7379
GM4169	MKI67	GM7390
MUSK	PREP	GM7423
EGLN3	ACTR3B	GM7514
EPHA5	BCO2	GM7600
SLC25A24	2610008E11RIK	GM7614
LYSMD1	RANGAP1	GM7676
LOC100044319	ENSMUSG00000074747	GM7758
MUSK	HERC2	GM7859
MUSK	EIF4ENIF1	GM7993
NQO2	TMPRSS12	GM8001
LOC100047577	C1QL3	GM8010
CYB5B	ZFP280D	GM8129
LOC100047161	CADPS2	GM826
RHEB	9430076C15RIK	GM8261
KREMEN1	CREB5	GM8284
PREX1	MEX3B	GM8416
LOC634555	SLC5A3	GM8681
NUP37	ACSS1	GM8696
2410022L05RIK	GPR161	GM8697
UBXN10	ZHX2	GM8948
TTLL1	POU4F1	GM8960
RPAP1	KBTBD12	GM8971
NARF	GM12663	GM9009
D14ABB1E	LOC100045709	GM9028
MRC2	UBLCP1	GM9057
KCNK4	GXYLT1	GM9058
SHROOM3	STK31	GM9115
KCNS1	PRKD2	GM9409
CAR11	ESRRG	GM98
EFHA1	ZFC3H1	GM9800
SDR16C5	HSF4	GM9835
1700012D14RIK	CETN3	GM996
HPCA	LCN5	GMFG
GPC2	POU3F1	GMPPA
PLK2	GM2719	GNA13
OLFR632	PTPDC1	GNAS
D030016E14RIK	PLD5	GNB1L
HSF5	PSEN2	GNS
1700016H13RIK	RFWD2	GOLIM4
AK2	GM6206	GOLT1B
LOC100047005	JPH1	GP1BB
MORC3	RAB11A	GPAT2
FUT8	DLGAP2	GPBP1
CDSN	ELOVL7	GPC2
EZH2	BHLHE41	GPIN1
SEMA4F	ELOVL4	GPR137
GM1568	ZFP319	GPR161
PEX1	NUP54	GPR176
GFI1B	GALNT11	GPR180
KIF2A	ZKSCAN2	GPR21
HSPA14	GALNT13	GPR33
GREB1	UQCRQ	GREB1
SMARCAD1	HTR5B	GREM2
SMPDL3B	DMRTC2	GRHL1
KIF3B	IQCF4	GRLF1
MTNR1A	E430025E21RIK	GSC
FUS	DPP6	GSTA4
UBAP1	HRASLS5	GSTO1
ACVR1	BC048671	GSTO2
OLFR20	HMGA1-RS1	GSTT2
SPATA22	HMGA1	GSTT4
RHOBTB2	ZFP507	GSX1
HDAC2	RRN3	GTSF1L
BC028528	CLCN3	GUCA1A
FNTA	STK24	GXYLT1
LOC100046996	CLK4	GYS1
LOC634417	IRF2BP2	H2-AA
FOSL2	FAM123A	H2AFB1
CCDC158	PDP2	H2AFJ
LAPTM4A	GM6159	H2-EA
FAM71D	HNRNPR	H2-M3
KRR1	PLEKHG4	H2-T18
AGAP3	GM3511	H2-T3
MAMLD1	RPS28	H2-T3-LIKE
NECAB1	LOC100044740	H2-TW3
DEFB50	GM16417	HBA-A1
FBXO30	GM12943	HBA-A2
RGMB	LOC100047305	HBQ1
HECTD2	GM13192	HDAC2
WFDC12	LOC100047282	HDAC3
2310022A10RIK	GM10263	HDDC3
DUSP2	GM10443	HECTD2
FOXL1	DGKE	HECW1
LRRC41	TAF3	HELB
SIRT3	VSIG8	HERC2
GM6406	BC048403	HERC4
PRR23A	4933437F05RIK	HES1
ITIH3	TMED5	HES6
ANKRD6	LOC100046567	HEXA
4921507P07RIK	FAM162A	HEY2
TLE1	ZFP784	HHLA1
AI894139	4933411K20RIK	HINT1
RHOBTB1	DSPP	HIST1H2AA
ZFP185	LIPN	HIST1H2AF
KCNB1	ZFP286	HIST1H2BA
ENPP2	TCP1	HIST1H3A
NR4A3	2210415F13RIK	HIST1H3G
LOC100045903	PSTK	HIST1H3H
YBX2	ZEB1	HIST1H3I
TMEM209	GPAT2	HIST1H4A
POLDIP3	KLHL22	HIST1H4B
ISPD	3110009E18RIK	HIST1H4C
F11R	PICALM	HIST1H4D
LYSMD1	WDR81	HIST1H4F
LOC100044319	POGK	HIST1H4H
WDR37	RAB33B	HIST1H4I
ZBTB8A	NETO2	HIST1H4J
LOC633417	KLHL5	HIST1H4K
H2-T18	IQGAP2	HIST1H4M
LOC100044192	LIPA	HIST2H4
H2-TW3	BC016423	HIST4H4
H2-T3-LIKE	4933411K16RIK	HLF
LOC633056	GSTO2	HMGA1
H2-T3	LOC100048703	HMGA1-RS1
BZRAP1	4933425O20RIK	HMGB2
GM13540	TMBIM4	HMGCR
BLOC1S2	FZD3	HMGN3
TRIML1	DES	HNRNPR
KCNA3	LIPE	HOMER2
GM10190	7420416P09RIK	HOMEZ
CPNE3	TMEM151B	HOOK1
KRT28	PELO	HORMAD1
LOC641046	SCNM1	HOXA3
SLC1A6	WDR31	HOXA4
DAAM1	EIF1B	HOXA6
CD2AP	AK2	HOXA7
BMPER	LOC100047005	HOXA9
GM7167	FBXO16	HOXD1
HORMAD1	FAM135A	HPCA
KIF2C	TMED3	HPGD
LOC631653	GM14203	HRASLS5
1810063B07RIK	DLGAP2	HSF2BP
DPYS	SEC22C	HSF4
LIPT1	UBE2Q1	HSF5
FOXRED2	MAP3K8	HSPA14
FASTK	CACNA1B	HSPA4L
SUV39H2	IVNS1ABP	HSPB2
HSPA4L	TXNDC3	HTR5B
TSN	IVNS1ABP	HYAL3
4930507D05RIK	GOLIM4	ICA1
ARID5A	PIN1L	ICT1
OTX1	PIN1	IDH3B
TDRD1	LGALS12	IFITM7
C630043F03RIK	ZPBP	IFRD2
TEX11	RETNLG	IFT20
LOC100045901	BDP1	IGF1R
GM10145	RPP38	IGF2R
GM5858	ZFP692	IGFBP3
GM7423	1110036O03RIK	IGSF5
GM15267	CWH43	IGSF8
GM9057	ZFP422	IKZF3
GM10705	GGCT	IL18
GM6562	SAE1	IL20RA
UBE2L3	ARHGAP19	IL28A
GM3076	RPS6KA5	IL3
GPBP1	VWC2	ILF2
TNFSF4	LOC547385	IMMT
CTLA4	STARD13	INHBC
NR0B2	ESRP2	INSC
AP3M2	TAGLN3	INSL3
4932412H11RIK	GPR180	INSM2
RAD50	FAM178B	INTS1
E330033B04RIK	DDX4	IPO8
ACOX2	PUS7	IQCF4
WWC2	LBR	IQGAP2
CCND2	EXOSC10	IQSEC2
FANCF	D10WSU52E	IRAK3
RPS6KA4	THAP2	IRF2BP2
FCRL5	DCT	IRGM1
KCND3	LOC100045667	IRS1
4921530D09RIK	DAZL	ISCU
MKI67IP	UBXN2A	ISPD
CCDC146	GM6245	ITGB1BP1
CCNE2	PCMTD2	ITIH3
RGS7	USH1G	IVNS1ABP
TSGA14	MED31	JAG1
ZKSCAN4	H2AFB1	JAG2
CC2D1A	GM6026	JAGN1
LOC632297	GM16501	JMJD5
UGT1A1	CDK8	JPH1
LOC100048744	GM7107	JPH2
LOC100048662	SUCLG2	JUN
UGT1A10	SLC16A5	KANK3
UGT1A@	SPRR4	KBTBD12
LOC100048293	GTSF1L	KBTBD13
UGT1A6B	ZFP850	KBTBD5
UGT1A8	TAF1C	KCNA3
UGT1A9	NXF1	KCNB1
LOC100045067	NR1D1	KCNC1
UGT1A6A	ZPBP2	KCND3
UGT1A5	TMEM223	KCNE4
UGT1A2	ANXA9	KCNJ9
UGT1A7C	RABGGTB	KCNK4
SMC1B	NFKBIE	KCNS1
LSP1	RABGGTB	KCNS2
UGT8A	TSPAN5	KCTD1
6330439K17RIK	ACR	KCTD2
SEC14L5	CMTM6	KCTD21
SPO11	PNPO	KCTD7
TSSK2	RBM44	KDM3A
TSSK1	4931428F04RIK	KIF12
ELAC2	2310057M21RIK	KIF26B
ANKMY1	MYCBP2	KIF27
PLA2G2C	SYCP3	KIF2A
CACNG7	SYCP1	KIF2C
MAMDC2	LOC100045404	KIF3B
SPO11	GDA	KIF5C
RASD2	DTWD2	KIF7
PSMD13	B3GNT3	KLF12
MIRHG1	CPB2	KLHDC2
SULF1	LDHB	KLHL22
KLHL7	GM5514	KLHL35
TPBG	SH2D4A	KLHL5
LRRC25	SF3A2	KLHL7
GIN1	PRKAG2	KLHL9
GPIN1	GM5802	KLRB1B
PATL2	SNRPN	KPNA2
PPP1R3D	LOC100044139	KPNA3
GM436	LOC100048609	KPNB1
OLFR1118	SNURF	KRBA1
OLFR1116	RASL10B	KREMEN1
USF1	MRS2	KREMEN2
FOXRED2	AHR	KRR1
GNS	SH3KBP1	KRT16
GM6522	FKBP10	KRT17
CHI3L3	PHLDB3	KRT24
LOC620515	1700020A23RIK	KRT28
TDRKH	FAM105B	KRTAP4-13
AGFG2	MEI1	L3MBTL4
TMEM92	RNF219	LALBA
A430060F13RIK	NINL	LANCL2
TNFSF11	1700007E06RIK	LAPTM4A
CCNL1	GGH	LASS2
TCTN3	PFKM	LBR
ATP11B	SNORD45C	LCA5
1110007A13RIK	PFKM	LCMT2
TGDS	1700007E06RIK	LCN5
1700025E21RIK	GAL3ST4	LCN8
1700020A23RIK	MEPCE	LDHB
ZFP518	PDGFRL	LGALS12
UBXN11	GFRA1	LIMA1
ST7L	CD209E	LIMD1
FRAS1	PTPRA	LIPA
PTP4A3	ATPIF1	LIPE
RNU12	CYP46A1	LIPN
CLEC16A	CNOT6L	LIPT1
IGF1R	CRYM	LMTK2
BC049762	D1PAS1	LOC100039215
IGF2R	TRAM1	LOC100041490
MEIS1	AIP	LOC100043996
KCND3	OLFR98	LOC100044103
BC061194	L3MBTL4	LOC100044118
IQSEC2	4930403N07RIK	LOC100044124
BIN1	E2F6	LOC100044138
SCAND3	OLFR99	LOC100044139
RAD52	ACBD6	LOC100044163
DNASE2B	9130404D08RIK	LOC100044177
RAD52	AGBL3	LOC100044192
RAD52	SNAPIN	LOC100044239
SOX11	NAP1L2	LOC100044240
CD96	CCNC	LOC100044257
GUCA1A	EXOC6B	LOC100044319
CLEC4D	ACAT1	LOC100044322
RNU73B	SHH	LOC100044363
RNU73A	IVNS1ABP	LOC100044492
RNU73B	SHMT1	LOC100044630
RNU73A	IRAK3	LOC100044643
PTP4A3	NRXN1	LOC100044649
ANP32A	HPGD	LOC100044740
PTP4A3	SLC33A1	LOC100044779
GM14160	CNBP	LOC100044927
CMC1	TMEM191C	LOC100044974
SLC6A11	ITGB1BP1	LOC100045000
APH1B	AKAP11	LOC100045054
ALS2CL	CABP2	LOC100045067
TAAR6	DDX19A	LOC100045304
MGA	RTKN	LOC100045322
BCAP29	SP8	LOC100045360
ZFYVE16	CCIN	LOC100045404
RRP1	ZFP277	LOC100045485
RIPK4	TMBIM6	LOC100045667
PPWD1	PLCL2	LOC100045688
TADA1	HOXA4	LOC100045709
LOX	TTC18	LOC100045732
SNORD110	TTC18	LOC100045767
ZFML	PIGY	LOC100045772
NTN5	GM4521	LOC100045901
FCRL5	BMP2K	LOC100045903
SOX30	TMX1	LOC100045968
CCDC23	NUP205	LOC100045981
9030418K01RIK	SUPT3H	LOC100046031
BAD	LCN5	LOC100046079
ATN1	KLHL35	LOC100046096
GM608	SNX18	LOC100046125
ALB	1700007I08RIK	LOC100046283
LOC100046031	TXNDC3	LOC100046314
EFNA3	MAGOH-RS1	LOC100046378
ANKDD1B	MAGOHB	LOC100046556
GM12350	CCNE2	LOC100046567
GM13202	CNOT6L	LOC100046643
LOC100046283	GM15725	LOC100046693
LOC100045688	LRRC58	LOC100046792
CHCHD2	MAP2K4	LOC100046804
PTPRS	NQO2	LOC100046823
PRR19	NQO2	LOC100046877
SNORD111	UNC5CL	LOC100046959
S100A16	SAMD8	LOC100046995
TMEM134	TSC22D1	LOC100046996
GM216	ATP6V1H	LOC100047005
SDR16C6	HMGCR	LOC100047161
MGA	DTWD2	LOC100047187
4921515J06RIK	D930015E06RIK	LOC100047282
GM4880	2010012O05RIK	LOC100047299
MTMR2	MIR449B	LOC100047305
LOC100044643	CTCFL	LOC100047486
PTPRN2	LYSMD1	LOC100047577
GATAD2B	LOC100044319	LOC100047704
ALKBH6	ENO3	LOC100047782
3830406C13RIK	CLRN3	LOC100047800
TDRD1	PCP4L1	LOC100047809
TDRD1	KCNS2	LOC100047834
HHLA1	NQO2	LOC100047904
FERMT1	LOC100047577	LOC100048074
ADCY9	CYB5B	LOC100048076
ACBD7	SFRP2	LOC100048188
NUDC	RCAN2	LOC100048293
NUDC-PS1	GM4928	LOC100048339
LYPD4	DNAJC8	LOC100048376
GYS1	1110057K04RIK	LOC100048447
SAMD4B	UBE2R2	LOC100048542
MUSK	CDKN2AIP	LOC100048609
GSC	CLDN7	LOC100048615
RIMBP3	GM7368	LOC100048662
PAQR9	5730494N06RIK	LOC100048684
LRRC9	SHROOM3	LOC100048703
4921528O07RIK	CAR11	LOC100048744
LYN	KCNS1	LOC100048875
WDR37	FOXE3	LOC547024
WDR37	EFHA1	LOC547385
FAM194A	3110009E18RIK	LOC620515
PLA2G12A	1700012D14RIK	LOC627908
SNORD45B	HINT1	LOC630930
TNFRSF17	SYNM	LOC631040
RNF145	COL2A1	LOC631653
TBPL1	HPCA	LOC632297
KLHDC2	CLINT1	LOC632682
DDI1	GPC2	LOC632847
TMPO	BAHD1	LOC633056
NKPD1	PPP2R1A	LOC633417
KRT24	KCNJ9	LOC634417
MESDC1	HSF5	LOC634555
SLC24A5	1700011F03RIK	LOC637796
C1QTNF7	AK2	LOC639171
BC019943	LOC100047005	LOC640369
6230409E13RIK	GM1568	LOC640499
SLC4A10	KIF2A	LOC641046
1600015I10RIK	FAM123A	LOC669024
RAD52	ARHGAP21	LOC673151
TDRD1	GREB1	LOC673152
SMAD2	ARMC1	LOC673652
RABGGTB	SMARCAD1	LOC673754
HIST1H2AA	GM12247	LOC674164
CHRNB2	A430005L14RIK	LOC674469
BTN2A2	TTPA	LOC674678
GREM2	HES1	LOC674691
HIST1H4C	RNF24	LOC674727
HIST1H4D	OLFR20	LOC675026
GM11275	SPATA22	LOC675054
HIST1H4F	HDAC2	LOC675056
HIST1H4H	BC028528	LOC675869
HIST1H4I	FNTA	LOC676173
HIST2H4	LOC100046996	LOC676483
HIST1H4J	1110017D15RIK	LOC677317
HIST1H4A	CCDC158	LOC677502
HIST1H4B	0610007P08RIK	LOC677654
LOC674678	NR1I3	LONRF1
HIST1H4K	GM12372	LOX
HIST1H4M	GM14335	LRBA
HIST4H4	TAF9	LRRC10
RAI14	LOC100048542	LRRC10B
SCMH1	ARHGAP21	LRRC25
FBXO30	2210415F13RIK	LRRC41
BY080835	MBTPS2	LRRC58
CRY1	YY2	LRRC9
TNFAIP1	LOC100047187	LSP1
PRMT10	MMP15	LYN
GM5243	NOSTRIN	LYPD4
NOP56	PRDM2	LYRM7
GJB3	AGAP3	LYSMD1
ZBTB32	KREMEN2	LYSMD2
LOC634555	VPS4B	LYVE1
NUP37	LOC675056	MACROD1
CPEB1	RGMB	MAEL
LYN	PKD2L2	MAFF
WFDC15A	OLFR478	MAGOHB
RBM46	SLC25A12	MAGOH-RS1
CCNJ	ME2	MAMDC2
CD52	EBF2	MAMDC4
SIPA1	HBA-A1	MAMLD1
COX10	HBA-A2	MAN1A2
LOC632297	EBF3	MAP1LC3B
UGT1A1	GM16437	MAP2K4
LOC100048744	ISCU	MAP3K15
LOC100048662	MFAP3L	MAP3K8
UGT1A10	MON1B	MAP4K1
UGT1A@	TBC1D9	MAPK1
LOC100048293	SCN8A	MAPK8
UGT1A6B	GM6406	MAPKAP1
UGT1A8	PRR23A	MARCKS
UGT1A9	TLE1	MARS2
LOC100045067	GBE1	MARVELD3
UGT1A6A	AI894139	MAT2A
UGT1A5	DCLRE1B	MATN4
UGT1A2	HECW1	MBD1
UGT1A7C	LOC100043996	MBTPS2
LRRC9	GRHL1	MCART6
ERCC6	ME1	MCM2
RELL2	GM7049	ME1
DDX4	LOC677317	ME2
SIPA1	ENPP2	MED10
TBCC	MYEF2	MED12L
SIPA1	KCNB1	MED31
SLC25A31	KCNC1	MEF2B
KBTBD12	MYEF2	MEF2D
PRR16	MNS1	MEGF6
LOC100045360	DDX17	MEI1
CTBP1	9530036O11RIK	MEIS1
SPRED2	LYSMD1	MEPCE
DNAJC25	LOC100044319	MESDC1
USP13	TEX19.1	MESDC2
PHKG1	ZBTB8A	MESP2
GNA13	EXOSC3	MEST
LIPE	CCDC90B	METAP2
GIMAP7	LOC100048074	METTL13
HEY2	KCNA3	METTL8
RPA2	GM10190	MEX3B
LRRC9	DDX17	MFAP3L
HIST1H2BA	KDM3A	MFF
AADAT	1700029J07RIK	MFSD1
PYGB	SLC1A6	MGA
ALS2CL	TUBA3A	MGAT2
TEAD1	TUBA3B	MGLL
CACNA1B	GM5366	MINPP1
GM6637	HELB	MIR449B
NHP2L1	UFSP2	MIRHG1
GM13311	3110079O15RIK	MKI67
LOC673652	NLGN1	MKI67IP
LOC674164	GM7167	MKRN1
GM8948	HORMAD1	MLC1
GM8696	CABP2	MLF1
GM5616	KIF2C	MLLT1
LOC100045968	LOC631653	MMP15
GM13642	CABP2	MNS1
GM7042	MTA3	MON1B
DHX30	ADAMTS16	MORC3
MLF1	FOXRED2	MOV10L1
PALB2	CD7	MOXD1
SMARCD2	FASTK	MRC2
RNF2	SMG7	MRGPRG
AFAP1	4930507D05RIK	MRO
CNTLN	LYRM7	MRPL18
MYO5B	CTSZ	MRPL36
KCTD1	TDRD1	MRPS6
JAG2	C630043F03RIK	MRS2
TAAR5	RASL12	MS4A1
	FBXO33	MSC
	CCDC18	MSH4
	OLFR1126	MSL3
	MRPS6	MT3
	LOC100045901	MTA3
	GM10145	MTMR1
	GM5858	MTMR10
	GM7423	MTMR2
	GM15267	MTNR1A
	GM9057	MTPN
	GM10705	MTUS1
	GM6562	MUC15
	UBE2L3	MUSK
	GM3076	MYCBP2
	GPBP1	MYEF2
	MLLT1	MYH11
	RALB	MYH4
	5730419I09RIK	MYO1D
	RAD23A	MYO1H
	LOC675026	MYO5B
	LOC669024	MYOD1
	GM12312	MYRIP
	FGFR1OP2	N4BP2
	KLHL9	NAA38
	P4HA2	NAP1L2
	RAD54L	NARF
	ZSCAN18	NAT6
	RAD50	NBEA
	CCKAR	NCALD
	PAK1	NDUFA13
	PLA2G15	NDUFA4
	PSG20	NDUFA6
	SYCE2	NDUFA7
	SYNM	NDUFS6
	SYCE2	NECAB1
	TRAF1	NECAB3
	TSSC4	NEFH
	PMS2	NEK1
	FANCF	NETO2
	PHOX2A	NEUROD2
	SI	NEUROG2
	ZDHHC23	NFIA
	RINT1	NFKBIE
	BSPRY	NFU1
	KCND3	NGLY1
	4921530D09RIK	NHP2L1
	NDUFA7	NINL
	RNGTT	NKAPL
	CCNE2	NKPD1
	DDX25	NKTR
	TSGA14	NKX2-5
	1700003F12RIK	NLGN1
	SMC1B	NMNAT3
	LOC632297	NOL3
	UGT1A1	NOL6
	LOC100048744	NOP56
	LOC100048662	NOSTRIN
	UGT1A10	NPEPPS
	UGT1A@	NPHP3
	LOC100048293	NPHS2
	UGT1A6B	NPM3
	UGT1A8	NPM3-PS1
	UGT1A9	NQO2
	LOC100045067	NR0B2
	UGT1A6A	NR1D1
	UGT1A5	NR1I2
	UGT1A2	NR1I3
	UGT1A7C	NR3C1
	UGT8A	NR4A3
	PCNA	NRAP
	LOC100046823	NRIP1
	FAM82A2	NRP1
	CTR9	NRTN
	SPO11	NRXN1
	CELF4	NRXN2
	SKAP2	NSMCE2
	EXOC3	NSUN3
	SPO11	NSUN7
	TTC1	NTN5
	HIST1H3G	NTRK2
	HIST1H3A	NUAK2
	HIST1H3I	NUBPL
	GM12260	NUDC
	HIST1H3H	NUDC-PS1
	FAM59B	NUDT9
	MIRHG1	NUFIP1
	TSSC4	NUP205
	INSM2	NUP210
	LRRC25	NUP37
	MAN1A2	NUP54
	JMJD5	NUP88
	GM7379	NXF1
	GM7123	NXF2
	GM13020	OBSCN
	LOC674727	ODC1
	GM10259	ODF1
	RPL38	OLFML3
	GM4991	OLFR1116
	KPNA2	OLFR1118
	GM5832	OLFR1126
	GM8129	OLFR1394
	GM9028	OLFR1420
	GM10184	OLFR174
	HBA-A1	OLFR20
	HBA-A2	OLFR247
	PATL2	OLFR412
	PAQR4	OLFR478
	CTNNBIP1	OLFR520
	LIMA1	OLFR632
	PPP1R3D	OLFR921
	ACSBG1	OLFR98
	FOXRED2	OLFR99
	GNS	OTOP3
	TDRKH	OTUD7A
	AGFG2	OTX1
	GM7379	OVGP1
	GM7123	OXSM
	GM13020	OXTR
	LOC674727	P4HA2
	GM10259	PABPC1
	RPL38	PAFAH1B3
	GM4991	PAK1
	KPNA2	PALB2
	GM5832	PAQR4
	GM8129	PAQR9
	GM9028	PARP1
	GM10184	PARP11
	TSSC4	PATL2
	WRNIP1	PAX5
	ABCA14	PCCB
	BCL7A	PCID2
	MEF2B	PCLO
	D15ERTD621E	PCMTD2
	FAM26F	PCNA
	EFHB	PCP4
	AI464131	PCP4L1
	TGDS	PCYOX1L
	ENOX2	PDGFRL
	PLIN4	PDIA4
	PI15	PDK2
	1700020A23RIK	PDP2
	SPRY1	PDXP
	LOC100046643	PDZRN3
	CEBPB	PEBP1
	GALNT12	PEG12
	SMG7	PELO
	PTP4A3	PEX1
	CMA1	PFKM
	IGF1R	PFN1
	PRAF2	PFN2
	GM4168	PGBD5
	4931428F04RIK	PHKG1
	CYR61	PHLDB3
	BC049762	PHOX2A
	POLR3H	PHPT1
	IGF2R	PI15
	MEIS1	PICALM
	RECQL	PIGU
	EBF3	PIGY
	KCND3	PILRB2
	EBF3	PIN1
	BC061194	PIN1L
	NR3C1	PIWIL2
	COG6	PKD2L1
	GSX1	PKD2L2
	PLCL1	PKN2
	MYRIP	PLA2G12A
	SYCE1L	PLA2G15
	SOX11	PLA2G2C
	0610040J01RIK	PLCL1
	SOX4	PLCL2
	SOX19	PLD3
	AW549877	PLD5
	HMGA1-RS1	PLEKHA1
	HMGA1	PLEKHG4
	SOX3	PLEKHJ1
	GM7859	PLIN4
	NFU1	PLK1
	MINPP1	PLK1S1
	GM12818	PLK2
	MRPL36	PLOD2
	AMN1	PMS2
	HMGA1-RS1	PNKD
	HMGA1	PNLDC1
	PTP4A3	PNPO
	PTP4A3	POGK
	GM14160	POLDIP3
	CMC1	POLR3F
	RNF38	POLR3H
	DCAF17	POM121
	RABIF	PON2
	MGA	POU3F1
	BCAP29	POU4F1
	ZFYVE16	PPDPF
	EHD1	PPIC
	EMB	PPIP5K2
	ZFP580	PPM1L
	DOCK4	PPP1R1B
	HBQ1	PPP1R3D
	TAAR8A	PPP2R1A
	PPWD1	PPP4R2
	SNORD8	PPP4R4
	RNF38	PPWD1
	ACTR5	PRAF2
	GM12372	PRCP
	GM14335	PRDM2
	TAF9	PRDX6
	LOC100048542	PREP
	TAAR8B	PREX1
	NTN5	PRKAB1
	SOX30	PRKAG2
	ANKRD9	PRKAR2B
	CDK5RAP3	PRKCSH
	9030418K01RIK	PRKD2
	GP1BB	PRLHR
	ZC3H7B	PRMT10
	LOC100046031	PROKR2
	EFNA3	PRPS1
	NR1I2	PRPS1L1
	A230051G13RIK	PRR16
	TLK2	PRR19
	GM13161	PRR23A
	PTPRS	PRR7
	PRR19	PRSS33
	KIF27	PSEN2
	BC003266	PSG20
	GNAS	PSMD13
	TMEM134	PSMD4
	GM216	PSMF1
	SNX32	PSTK
	PTPRE	PTGER3
	MGA	PTMA
	4921515J06RIK	PTP4A3
	ACER2	PTPDC1
	LOC100044643	PTPN18
	PTPRN2	PTPN2
	TDRD1	PTPRA
	TDRD1	PTPRE
	DMTF1	PTPRN2
	PRR7	PTPRS
	CFDP1	PTX3
	NUFIP1	PUS3
	ACBD7	PUS7
	GSTA4	PVR
	LYPD4	PYCR2
	GSTT2	PYGB
	KCNC1	RAB11A
	IL3	RAB31
	MARS2	RAB33B
	RIMBP3	RAB5A
	PAQR9	RAB5B
	1700003E16RIK	RABGGTB
	PLA2G12A	RABIF
	SNORD45B	RAD17
	PUS3	RAD23A
	TMTC3	RAD50
	RSF1	RAD52
	GATSL2	RAD54L
	GM8261	RAE1
	ZZZ3	RAG2
	TMEM90A	RAI14
	ADORA3	RALA
	RANGAP1	RALB
	MESDC1	RALGDS
	OTOP3	RAMP2
	BC089491	RANGAP1
	MARVELD3	RAP1GDS1
	GIMAP5	RASA3
	FYTTD1	RASD2
	PSMF1	RASEF
	EIF4ENIF1	RASIP1
	USP8	RASL10B
	EIF4ENIF1	RASL12
	EIF4ENIF1	RBM15
	MAFF	RBM4
	HMGA1-RS1	RBM44
	HMGA1	RBM45
	TBC1D4	RBM46
	XRRA1	RBPJ
	TDRD1	RBPJL
	1810020D17RIK	RCAN2
	HMGA1-RS1	RECQL
	HMGA1	RELL2
	SMAD2	REM1
	HMGA1-RS1	REPIN1
	HMGA1	RETNLG
	HMGA1-RS1	RFFL
	HMGA1	RFTN2
	HMGA1-RS1	RFWD2
	HMGA1	RFWD3
	RABGGTB	RFXAP
	HMGA1-RS1	RGMB
	HMGA1	RGS4
	HMGA1-RS1	RGS7
	HMGA1	RHEB
	RAD17	RHOBTB1
	GM7859	RHOBTB2
	NFU1	RHOG
	THRAP3	RIBC2
	GM5898	RIC3
	HIST1H2AA	RIMBP3
	RPAIN	RINT1
	CHRNB2	RIPK4
	LRBA	RNF130
	KANK3	RNF141
	CELF4	RNF145
	CELF4	RNF157
	GM8261	RNF167
	ZZZ3	RNF17
	XPR1	RNF2
	CELF4	RNF219
	CELF4	RNF222
	TSSK6	RNF24
	ANXA9	RNF38
	BZW1	RNF6
	GM5191	RNGTT
	GM11652	RNPEPL1
	GNAS	RNU12
	PRLHR	RNU73A
	4921501E09RIK	RNU73B
	HOOK1	RPA2
	PFN1	RPAIN
	GP1BB	RPAP1
	ZBTB32	RPL36A
	SLC43A3	RPL36AL
	PCYOX1L	RPL37A
	TRAM1L1	RPL38
	DMRTA1	RPP38
	IRS1	RPRM
	BPGM	RPS28
	CPEB1	RPS3A
	MFSD1	RPS6KA1
	CDK2	RPS6KA4
	SYCE2	RPS6KA5
	CIDEC	RPUSD3
	RBM46	RRN3
	CCNJ	RRP1
	1200009O22RIK	RRP1B
	INHBC	RSF1
	1700012A16RIK	RTKN
	ANKRD56	RUFY1
	TRADD	RUNDC2A
	ADAMTS6	RUSC1
	MGLL	RUVBL2
	LOC632297	RWDD4A
	UGT1A1	RXRG
	LOC100048744	S100A16
	LOC100048662	SAE1
	UGT1A10	SAMD4B
	UGT1A@	SAMD8
	LOC100048293	SART3
	UGT1A6B	SCAND3
	UGT1A8	SCD3
	UGT1A9	SCMH1
	LOC100045067	SCN8A
	UGT1A6A	SCN9A
	UGT1A5	SCNM1
	UGT1A2	SDK1
	UGT1A7C	SDR16C5
	ERCC6	SDR16C6
	STC2	SDR39U1
	DDX4	SEC14L5
	KCTD2	SEC22C
	SLC25A31	SEC23IP
	KBTBD12	SEMA4F
	ST6GAL2	SENP1
	JUN	SENP7
	ENOX1	SEPT5
	LIPE	SEPT8
	AIMP2	SERF1
	TMEM18	SF3A2
	TSC22D2	SF3B3
	HIST1H2AF	SF4
	HIST1H2BA	SFMBT1
	ADAMTS8	SFRP2
	LOC640499	SGCZ
	CACNA1B	SGOL2
	TES	SH2D4A
	ZNRF4	SH3BGRL2
	PCCB	SH3KBP1
	SMARCD2	SHH
	ACSL5	SHMT1
	CNTLN	SHROOM3
	TTYH3	SI
		SIK1
		SIM1
		SIPA1
		SIRT3
		SIX6
		SIX6OS1
		SKAP2
		SLAMF8
		SLC16A10
		SLC16A5
		SLC19A3
		SLC1A6
		SLC22A4
		SLC22A7
		SLC23A3
		SLC24A1
		SLC24A5
		SLC25A11
		SLC25A12
		SLC25A24
		SLC25A31
		SLC25A46
		SLC30A4
		SLC32A1
		SLC33A1
		SLC38A2
		SLC38A9
		SLC43A3
		SLC44A3
		SLC4A10
		SLC5A3
		SLC6A11
		SLC6A15
		SLC6A3
		SLC6A4
		SLC7A4
		SMAD2
		SMAD4
		SMAP1
		SMARCAD1
		SMARCD2
		SMC1B
		SMG7
		SMPDL3B
		SMU1
		SNAPIN
		SND1
		SNORD110
		SNORD111
		SNORD15A
		SNORD15B
		SNORD45B
		SNORD45C
		SNORD57
		SNORD8
		SNRPN
		SNURF
		SNX18
		SNX20
		SNX32
		SOHLH2
		SOS2
		SOX11
		SOX19
		SOX3
		SOX30
		SOX4
		SP8
		SPATA22
		SPCS2
		SPHK2
		SPNS3
		SPO11
		SPOP
		SPPL3
		SPRED2
		SPRR4
		SPRY1
		SQLE
		SSBP4
		ST6GAL2
		ST6GALNAC6
		ST7L
		STAG3
		STAM2
		STARD13
		STARD3
		STARD4
		STAT1
		STC2
		STK24
		STK31
		STMN2
		STX17
		STX4A
		SUCLG2
		SULF1
		SUPT16H
		SUPT3H
		SUPV3L1
		SUSD1
		SUSD4
		SUV39H2
		SYCE1
		SYCE1L
		SYCE2
		SYCP1
		SYCP2
		SYCP3
		SYDE2
		SYNM
		SYNPR
		SYT11
		TAAR5
		TAAR6
		TAAR8A
		TAAR8B
		TADA1
		TADA2A
		TAF10
		TAF1C
		TAF3
		TAF7L
		TAF9
		TAGLN3
		TANC2
		TARBP1
		TBC1D1
		TBC1D4
		TBC1D9
		TBCA
		TBCC
		TBPL1
		TCAM1
		TCEB2
		TCF21
		TCFAP2B
		TCHH
		TCL1
		TCP1
		TCP11L1
		TCTN3
		TDRD1
		TDRD12
		TDRD5
		TDRKH
		TEAD1
		TEKT3
		TES
		TEX11
		TEX12
		TEX19.1
		TFDP1
		TGDS
		TGM6
		THAP2
		THRAP3
		TIGD4
		TIMD2
		TIMM8A2
		TLE1
		TLK2
		TM4SF20
		TMBIM4
		TMBIM6
		TMCO5B
		TMED3
		TMED5
		TMEM109
		TMEM120A
		TMEM134
		TMEM145
		TMEM151B
		TMEM179B
		TMEM18
		TMEM184B
		TMEM191C
		TMEM206
		TMEM209
		TMEM215
		TMEM223
		TMEM229B
		TMEM54
		TMEM90A
		TMEM92
		TMEM97
		TMIE
		TMOD2
		TMPO
		TMPRSS12
		TMTC3
		TMUB1
		TMUB2
		TMX1
		TNFAIP1
		TNFAIP6
		TNFAIP8L2
		TNFRSF10B
		TNFRSF11A
		TNFRSF17
		TNFSF11
		TNFSF4
		TOM1L1
		TOMM20
		TPBG
		TPP1
		TPRA1
		TRADD
		TRAF1
		TRAF3IP1
		TRAM1
		TRAM1L1
		TRANK1
		TREML2
		TRIM44
		TRIM52
		TRIM67
		TRIML1
		TRNT1
		TRPV1
		TRPV4
		TRPV6
		TSC22D1
		TSC22D2
		TSGA14
		TSN
		TSNAX
		TSPAN5
		TSSC4
		TSSK1
		TSSK2
		TSSK6
		TTC1
		TTC18
		TTC21B
		TTC30B
		TTLL1
		TTLL11
		TTPA
		TTYH3
		TUBA3A
		TUBA3B
		TULP4
		TUSC1
		TWF1
		TXNDC17
		TXNDC3
		UACA
		UBA5
		UBAP1
		UBE2E2
		UBE2L3
		UBE2Q1
		UBE2R2
		UBLCP1
		UBXN10
		UBXN11
		UBXN2A
		UFSP2
		UGGT1
		UGP2
		UGT1A@
		UGT1A1
		UGT1A10
		UGT1A2
		UGT1A5
		UGT1A6A
		UGT1A6B
		UGT1A7C
		UGT1A8
		UGT1A9
		UGT8A
		UNC45A
		UNC5CL
		UQCRH
		UQCRQ
		USF1
		USH1G
		USP13
		USP16
		USP22
		USP42
		USP47
		USP6NL
		USP8
		UTP23
		VASH1
		VASH2
		VEZF1
		VIM
		VPS13B
		VPS13D
		VPS16
		VPS25
		VPS4B
		VSIG8
		VWA5B1
		VWA5B2
		VWC2
		WARS2
		WBP2NL
		WBP5
		WBP7
		WBSCR27
		WDR31
		WDR37
		WDR45
		WDR54
		WDR60
		WDR61
		WDR81
		WFDC12
		WFDC15A
		WFDC2
		WFDC5
		WNT1
		WNT10B
		WNT2B
		WRNIP1
		WWC2
		XPR1
		XRRA1
		YBX1
		YBX2
		YY2
		ZBTB32
		ZBTB44
		ZBTB46
		ZBTB8A
		ZC3H12C
		ZC3H7B
		ZCCHC18
		ZCCHC24
		ZCWPW1
		ZDHHC23
		ZDHHC5
		ZEB1
		ZFC3H1
		ZFML
		ZFP185
		ZFP277
		ZFP280D
		ZFP286
		ZFP319
		ZFP334
		ZFP35
		ZFP365
		ZFP385B
		ZFP397OS
		ZFP420
		ZFP422
		ZFP507
		ZFP518
		ZFP541
		ZFP580
		ZFP692
		ZFP706
		ZFP771
		ZFP784
		ZFP800
		ZFP809
		ZFP831
		ZFP850
		ZFP94
		ZFYVE16
		ZHX2
		ZIK1
		ZKSCAN2
[truncated: 8 more rows]
