# Supplementary material for: Polycomb Group Protein Pcgf6 Acts as a Master Regulator to Maintain Embryonic Stem Cell Identity
Source: Sci Rep. 2016 Jun 1;6:26899. doi: 10.1038/srep26899 (PMC4888081; doi:10.1038/srep26899)
Supplement: Supplementary Table 3 [file srep26899-s4.xls]

## Sheet: Title & Authors
SUPPLEMENTARY INFORMATION
Polycomb Group Protein Pcgf6 Acts as a Master Regulator to Maintain Embryonic Stem Cell Identity
Chao-Shun Yang,1,2 Kung-Yen Chang,1,2 Jason Dang,2 and Tariq M. Rana1,2*
1Program for RNA Biology, Sanford Burnham Prebys Medical Discovery Institute, 10901 North Torrey Pines Road, La Jolla, CA 92037
2Department of Pediatrics and Institute for Genomic Medicine, University of California San Diego School of Medicine, 9500 Gilman Drive MC 0762, La Jolla, California 92093
Correspondence: trana@ucsd.edu

## Sheet: Protein Spectral Data
Supp File 3. Targets identified by Mass Spec analysis with HA-Pcgf6 IP samples in CCE cells
HAPcgf6	EGFP	Gene Symbol
234		Actb
166		Acta1
44		Krt25
15		Rps5
14		Eef1a1
14		Hspa5
12		Pabpc1
11		Igk-C
9		Rps5
9		Rps7
8		Capzb
7		Actn4
7		Ftsjd2
6		Alpl
6		Slc25a13
5		Igf2bp1
4		2610101N10Rik
4		Zfp219
4		2510012J08Rik
4		Sf3b1
3		Lima1
3		Pcgf6
3		Gm16374
3		Pcmtd2
3		Nol12
3		Hspd1
3		Riok1
3		Myo1c
3		Arap2
2		Top1
2		Cpsf1
2		Capza2
2		Cct6a
2		Ssx2ip
2		Sfrs7
2		Vim
2		Rab11fip5
2		Rps18
2		Rplp0
2		Myo18a
2		Sfrs1
2		Eno1
1		Gm9531
1		Naca
1		Cdc42bpb
1		Epb4.1l5
1		Ptpru
1		Arpc1a
1		Immt
1		Hnrnpa3
1		Eif2s1
3		Ezh1
3		Ezh2
3		Gata1
3		Usp45
3		Mbd5
5	1	Setdb1
3		Rbbp5
7	3	Mll1
2		Phc2

## Sheet: GO analysis
Biological Process	P value	Number of molecules
Gene expression	2.839e-05	27
Single-organism organelle organization	0.000209	17
Cytoskeleton organization	0.000436	12
Actin Cytoskeleton organization	0.000436	9
histone lysine methylation	0.000482	5
actin flament-based process	0.000482	9
Nucleic acid metabolic process	0.000852	21
RNA metabolic process	0.0011	19
RNA processing	0.001229	10
Histone methylation	0.001229	5
